# Supplementary material for: Comparison of Genome-Wide DNA Methylation Profiles of Human Fetal Tissues Conceived by in vitro Fertilization and Natural Conception
Source: Front Cell Dev Biol. 2021 Jul 14;9:694769. doi: 10.3389/fcell.2021.694769 (PMC8318003; doi:10.3389/fcell.2021.694769)
Supplement: Supplementary Material 2 — List of 196 differentially methylated regions that were matched to 164 genes. [file Data_Sheet_1.xlsx]

## Sheet: 工作表1
Supplementary material 2 List of 196 differentially methylated regions that were matched to 164 genes
© 2000-2015 QIAGEN. All rights reserved.
predicted expression change	CpGid	UCSC_REFGENE_GROUP	ID	Symbol	Entrez Gene Name	Location	Type(s)	Biomarker Application(s)	Drug(s)	Diff_MFPR_vs_ETP	p-value	FDR	UCSC_REFGENE_ACCESSION
down-regulated	cg22532079	Body	ABI3BP	ABI3BP	ABI family, member 3 (NESH) binding protein	Extracellular Space	other			0.263665	7.46E-03	0.0360502	NM_015429
down-regulated	cg00555456	TSS1500	ACN9	ACN9	ACN9 homolog (S. cerevisiae)	Cytoplasm	other			0.206017	1.93E-04	0.00183056	NM_020186
down-regulated	cg13334949	Body	ACOT8	ACOT8	acyl-CoA thioesterase 8	Cytoplasm	enzyme			0.200099	5.43E-05	0.000641	NM_033421
down-regulated	cg07227024	Body	ALS2CR12	ALS2CR12	amyotrophic lateral sclerosis 2 (juvenile) chromosome region, candidate 12	Cytoplasm	other			0.431351	5.10E-05	0.000608	NM_001127391
down-regulated	cg21185662	Body	ANO6	ANO6	anoctamin 6	Plasma Membrane	ion channel			0.221321	9.58E-05	0.00103	NM_001142679
down-regulated	cg01650818	5'UTR	APBA2	APBA2	amyloid beta (A4) precursor protein-binding, family A, member 2	Cytoplasm	transporter	disease progression		0.281895	3.30E-06	6.63e-05	NM_005503
down-regulated	cg06615719	Body	APC2	APC2	adenomatosis polyposis coli 2	Cytoplasm	enzyme			0.20683	7.01E-03	0.0343297	NM_005883
down-regulated	cg16455339	Body	ARID1B	ARID1B	AT rich interactive domain 1B (SWI1-like)	Nucleus	transcription regulator			0.297171	2.29E-03	0.014	NM_017519
down-regulated	cg17165156	Body	ARID3B	ARID3B	AT rich interactive domain 3B (BRIGHT-like)	Nucleus	other			0.244919	7.60E-05	0.000846034	NM_006465
down-regulated	cg13480937	Body	ASTN1	ASTN1	astrotactin 1	Other	other			0.264436	3.15E-05	0.00041	NM_207108
down-regulated	cg02157894	5'UTR	ATF7	ATF7	activating transcription factor 7	Nucleus	transcription regulator			0.274907	7.82E-06	0.000132	NM_001130060
down-regulated	cg02157894	TSS1500	ATF7	ATF7	activating transcription factor 7	Nucleus	transcription regulator			0.274907	7.82E-06	0.000132	NM_001130059
down-regulated	cg13858127	Body	ATP11A	ATP11A	ATPase, class VI, type 11A	Plasma Membrane	transporter			0.208264	8.81E-03	0.0411	NM_015205
down-regulated	cg15035421	Body	ATP11B	ATP11B	ATPase, class VI, type 11B	Plasma Membrane	transporter			0.213185	1.87E-04	0.00177769	NM_014616
down-regulated	cg09636756	Body	ATP9B	ATP9B	ATPase, class II, type 9B	Cytoplasm	transporter			0.259339	6.66E-03	0.0329689	NM_198531
down-regulated	cg19045002	Body	BAHCC1	BAHCC1	BAH domain and coiled-coil containing 1	Other	other			0.203718	1.10E-04	0.00115201	NM_001080519
down-regulated	cg01623261	Body	BAHCC1	BAHCC1	BAH domain and coiled-coil containing 1	Other	other			0.223593	2.29E-04	0.00210445	NM_001080519
down-regulated	cg14233720	Body	BCL11B	BCL11B	B-cell CLL/lymphoma 11B (zinc finger protein)	Nucleus	other			0.202973	6.06E-06	0.000107	NM_022898
down-regulated	cg27123256	Body	BCL11B	BCL11B	B-cell CLL/lymphoma 11B (zinc finger protein)	Nucleus	other			0.214591	1.79E-06	4.07e-05	NM_022898
down-regulated	cg10309386	Body	BEND7	BEND7	BEN domain containing 7	Cytoplasm	other			0.206935	5.03E-03	0.0263	NM_152751
down-regulated	cg26269881	Body	BHLHE40	BHLHE40	basic helix-loop-helix family, member e40	Nucleus	transcription regulator			0.216554	4.39E-04	0.00360288	NM_003670
up-regulated	cg05928290	Body	BMP4	BMP4	bone morphogenetic protein 4	Extracellular Space	growth factor			-0.209544	4.26E-03	0.0231	NM_130850
down-regulated	cg01515515	TSS1500	BRDT	BRDT	bromodomain, testis-specific	Nucleus	kinase			0.205467	7.06E-04	0.00533117	NM_207189
down-regulated	cg10556636	Body	C10orf11	C10orf11	chromosome 10 open reading frame 11	Other	other			0.22782	3.83E-07	1.23e-05	NM_032024
down-regulated	cg23024158	Body	C10orf11	C10orf11	chromosome 10 open reading frame 11	Other	other			0.241222	4.76E-05	0.000575638	NM_032024
down-regulated	cg05666055	TSS1500	C12orf77	C12orf77	chromosome 12 open reading frame 77	Other	other			0.249656	8.68E-05	0.000944285	NM_001101339
down-regulated	cg04384810	5'UTR	C14orf159	C14orf159	chromosome 14 open reading frame 159	Cytoplasm	other			0.215365	6.98E-07	1.96e-05	NM_001102367
down-regulated	cg15288800	3'UTR	C17orf100	C17orf100	chromosome 17 open reading frame 100	Other	other			0.232561	1.15E-06	2.87e-05	NM_001105520
down-regulated	cg15288800	1stExon	C17orf100	C17orf100	chromosome 17 open reading frame 100	Other	other			0.232561	1.15E-06	2.87e-05	NM_001105520
down-regulated	cg06748584	TSS1500	C17orf70	C17orf70	chromosome 17 open reading frame 70	Nucleus	other			0.213423	1.53E-05	0.000227665	NM_025161
down-regulated	cg23894854	1stExon	C1orf162	C1orf162	chromosome 1 open reading frame 162	Other	transporter			0.208939	6.01E-04	0.00467	NM_174896
down-regulated	cg21118367	Body	C1orf21	C1orf21	chromosome 1 open reading frame 21	Other	other			0.215664	1.58E-04	0.00154792	NM_030806
down-regulated	cg18752880	TSS200	C1QTNF3	C1QTNF3	C1q and tumor necrosis factor related protein 3	Extracellular Space	other			0.213641	8.99E-09	7.44e-07	NM_181435
down-regulated	cg17617843	TSS200	C1QTNF3	C1QTNF3	C1q and tumor necrosis factor related protein 3	Extracellular Space	other			0.244948	7.28E-08	3.49e-06	NM_181435
down-regulated	cg21234955	Body	C9orf3	C9orf3	chromosome 9 open reading frame 3	Cytoplasm	peptidase			0.229042	2.00E-04	0.00188384	NM_032823
down-regulated	cg24825767	Body	CACNB2	CACNB2	calcium channel, voltage-dependent, beta 2 subunit	Plasma Membrane	ion channel		amlodipine/hydrochlorothiazide/valsartan, amlodipine/telmisartan, nilvadipine, amlodipine/valsartan, amlodipine/perindopril, amlodipine/benazepril, verapamil, mibefradil, enalapril/felodipine, amlodipine/atorvastatin, nisoldipine, isradipine, felodipine, nimodipine, nitrendipine, amlodipine, nicardipine, nifedipine, trandolapril/verapamil	0.221511	4.30E-05	0.000529	NM_001167945
down-regulated	cg17374433	Body	CASC2	CASC2	cancer susceptibility candidate 2 (non-protein coding)	Other	other			0.267813	2.99E-05	0.000393	NR_026940
down-regulated	cg08469834	Body	CASP4	CASP4	caspase 4, apoptosis-related cysteine peptidase	Cytoplasm	peptidase			0.200208	1.39E-03	0.00930632	NM_001225
down-regulated	cg18477204	TSS1500	C14orf162	CCDC177	coiled-coil domain containing 177	Other	other			0.206494	2.67E-08	1.65e-06	NR_024630
down-regulated	cg04571965	TSS1500	C14orf162	CCDC177	coiled-coil domain containing 177	Other	other			0.228778	7.72E-09	6.66e-07	NR_024630
down-regulated	cg14539393	TSS1500	C14orf162	CCDC177	coiled-coil domain containing 177	Other	other			0.241726	1.30E-08	9.76e-07	NR_024630
down-regulated	cg02380334	TSS1500	C14orf162	CCDC177	coiled-coil domain containing 177	Other	other			0.259974	3.90E-08	2.18e-06	NR_024630
down-regulated	cg07139509	TSS1500	C14orf162	CCDC177	coiled-coil domain containing 177	Other	other			0.346996	3.70E-07	1.2e-05	NR_024630
down-regulated	cg07139509	TSS1500	C14orf162	CCDC177	coiled-coil domain containing 177	Other	other			0.346996	3.70E-07	1.2e-05	NR_024630
down-regulated	cg00628211	Body	CCHCR1	CCHCR1	coiled-coil alpha-helical rod protein 1	Cytoplasm	other			0.450972	3.95E-04	0.0033	NM_001105563
down-regulated	cg04057956	Body	CD9	CD9	CD9 molecule	Plasma Membrane	other	efficacy		0.201377	2.88E-06	5.94e-05	NM_001769
down-regulated	cg02423105	Body	CDH26	CDH26	cadherin 26	Plasma Membrane	other			0.246581	3.02E-05	0.000396	NM_021810
down-regulated	cg06360703	Body	LASS6	CERS6	ceramide synthase 6	Nucleus	transcription regulator			0.244179	4.86E-07	1.48e-05	NM_203463
down-regulated	cg13507084	Body	CNTFR	CNTFR	ciliary neurotrophic factor receptor	Plasma Membrane	transmembrane receptor			0.264672	8.25E-04	0.00606	NM_001842
down-regulated	cg24464265	Body	CPLX1	CPLX1	complexin 1	Plasma Membrane	transporter			0.260721	6.06E-08	3.03e-06	NM_006651
down-regulated	cg03510349	5'UTR	EFCAB4B	CRACR2A	calcium release activated channel regulator 2A	Cytoplasm	other			0.205078	7.72E-03	0.0371	NM_001144959
down-regulated	cg11303988	Body	CSGALNACT1	CSGALNACT1	chondroitin sulfate N-acetylgalactosaminyltransferase 1	Cytoplasm	enzyme			0.212092	9.49E-05	0.00102	NM_018371
down-regulated	cg05910443	Body	CUX1	CUX1	cut-like homeobox 1	Nucleus	transcription regulator			0.219325	1.63E-05	0.000239	NM_181500
down-regulated	cg10692693	Body	CUX1	CUX1	cut-like homeobox 1	Nucleus	transcription regulator			0.224442	3.41E-05	0.000439	NM_181500
down-regulated	cg00807464	Body	CUX2	CUX2	cut-like homeobox 2	Nucleus	transcription regulator			0.24058	2.10E-08	1.38e-06	NM_015267
down-regulated	cg07366670	Body	CUX2	CUX2	cut-like homeobox 2	Nucleus	transcription regulator			0.241752	3.19E-07	1.07e-05	NM_015267
down-regulated	cg26416887	Body	CUX2	CUX2	cut-like homeobox 2	Nucleus	transcription regulator			0.276594	2.52E-06	5.36e-05	NM_015267
down-regulated	cg26874693	Body	CUX2	CUX2	cut-like homeobox 2	Nucleus	transcription regulator			0.281715	1.60E-07	6.34e-06	NM_015267
down-regulated	cg14007688	Body	DBH	DBH	dopamine beta-hydroxylase (dopamine beta-monooxygenase)	Cytoplasm	enzyme		disulfiram	0.276906	1.36E-03	0.00916021	NM_000787
down-regulated	cg11778756	Body	DDX10	DDX10	DEAD (Asp-Glu-Ala-Asp) box polypeptide 10	Nucleus	enzyme			0.212709	3.53E-03	0.0198674	NM_004398
down-regulated	cg09258240	Body	DEGS2	DEGS2	delta(4)-desaturase, sphingolipid 2	Cytoplasm	enzyme			0.216623	2.31E-04	0.0021216	NM_206918
down-regulated	cg07134368	Body	DISC1	DISC1	disrupted in schizophrenia 1	Cytoplasm	other	diagnosis		0.292364	6.90E-03	0.0339	NM_001164552
down-regulated	cg07134368	Body	DISC1	DISC1	disrupted in schizophrenia 1	Cytoplasm	other	diagnosis		0.292364	6.90E-03	0.0339	NM_001164540
down-regulated	cg07134368	Body	DISC1	DISC1	disrupted in schizophrenia 1	Cytoplasm	other	diagnosis		0.292364	6.90E-03	0.0339	NM_001164546
down-regulated	cg26792900	Body	DUSP27	DUSP27	dual specificity phosphatase 27 (putative)	Other	phosphatase			0.20642	1.26E-07	5.29e-06	NM_001080426
up-regulated	cg13138089	TSS200	ECEL1P2	ECEL1P2	endothelin converting enzyme-like 1, pseudogene 2	Other	other			-0.232213	3.90E-05	0.000487759	NR_028501
up-regulated	cg06753055	Body	EIF2AK4	EIF2AK4	eukaryotic translation initiation factor 2 alpha kinase 4	Cytoplasm	kinase			-0.257938	5.31E-03	0.027514	NM_001013703
down-regulated	cg26311610	Body	EIF4H	EIF4H	eukaryotic translation initiation factor 4H	Cytoplasm	translation regulator			0.212989	2.19E-05	0.000305	NM_022170
down-regulated	cg12966778	TSS1500	EMR2	EMR2	egf-like module containing, mucin-like, hormone receptor-like 2	Plasma Membrane	other			0.269891	1.26E-04	0.00128	NM_152921
down-regulated	cg27220070	TSS1500	EP400	EP400	E1A binding protein p400	Nucleus	other			0.219323	2.44E-03	0.0147387	NM_015409
down-regulated	cg24265969	3'UTR	ERC2	ERC2	ELKS/RAB6-interacting/CAST family member 2	Cytoplasm	other			0.239802	2.92E-04	0.00257356	NM_015576
down-regulated	cg20634514	Body	ERI3	ERI3	ERI1 exoribonuclease family member 3	Plasma Membrane	other			0.202679	2.80E-04	0.00249126	NM_024066
down-regulated	cg04231677	Body	FAM129A	FAM129A	family with sequence similarity 129, member A	Cytoplasm	other			0.205021	2.03E-04	0.00190317	NM_052966
down-regulated	cg19319487	5'UTR	FAM168A	FAM168A	family with sequence similarity 168, member A	Other	other			0.224165	7.70E-06	0.00013038	NM_015159
down-regulated	cg03304437	5'UTR	FAM198B	FAM198B	family with sequence similarity 198, member B	Cytoplasm	other			0.218113	4.47E-04	0.00366	NM_001128424
down-regulated	cg04422625	Body	FER1L6	FER1L6	fer-1-like family member 6	Other	other			0.21487	1.13E-05	0.000177759	NM_001039112
down-regulated	cg20382675	5'UTR	FOXP1	FOXP1	forkhead box P1	Nucleus	other			0.209139	4.43E-06	8.37e-05	NM_032682
down-regulated	cg20382675	5'UTR	FOXP1	FOXP1	forkhead box P1	Nucleus	other			0.209139	4.43E-06	8.37e-05	NM_001012505
down-regulated	cg09841842	5'UTR	FRMD6	FRMD6	FERM domain containing 6	Cytoplasm	other			0.232281	5.81E-06	0.000103913	NM_001042481
down-regulated	cg23723105	TSS1500	GADD45A	GADD45A	growth arrest and DNA-damage-inducible, alpha	Nucleus	other	efficacy		0.229129	7.51E-04	0.00560596	NM_001924
down-regulated	cg15661389	Body	GAS7	GAS7	growth arrest-specific 7	Cytoplasm	transcription regulator			0.212954	1.52E-03	0.0100207	NM_201433
down-regulated	cg16080125	Body	GNA12	GNA12	guanine nucleotide binding protein (G protein) alpha 12	Plasma Membrane	enzyme	response to therapy		0.204009	4.14E-08	2.27e-06	NM_007353
down-regulated	cg13675859	5'UTR	GPR110	GPR110	G protein-coupled receptor 110	Plasma Membrane	G-protein coupled receptor			0.200372	3.35E-05	0.000432	NM_153840
down-regulated	cg03709613	3'UTR	GTF2A1L	GTF2A1L	general transcription factor IIA, 1-like	Nucleus	transcription regulator			0.260071	1.20E-05	0.000187	NM_000233
down-regulated	cg17939889	Body	HDAC4	HDAC4	histone deacetylase 4	Nucleus	transcription regulator		tributyrin, belinostat, pyroxamide, romidepsin	0.204918	1.21E-03	0.00832563	NM_006037
down-regulated	cg06478504	Body	HDAC4	HDAC4	histone deacetylase 4	Nucleus	transcription regulator		tributyrin, belinostat, pyroxamide, romidepsin	0.206319	2.88E-03	0.0168668	NM_006037
up-regulated	cg02707071	TSS1500	HOXA2	HOXA2	homeobox A2	Nucleus	transcription regulator	diagnosis		-0.20617	4.00E-03	0.0219286	NM_006735
up-regulated	cg14216068	3'UTR	HOXA3	HOXA3	homeobox A3	Nucleus	transcription regulator			-0.204162	6.20E-03	0.0311	NM_153631
up-regulated	cg25727671	3'UTR	HOXA7	HOXA7	homeobox A7	Nucleus	transcription regulator			-0.236832	3.68E-04	0.00310919	NM_006896
up-regulated	cg09701582	3'UTR	HOXD4	HOXD4	homeobox D4	Nucleus	transcription regulator			-0.226929	2.31E-04	0.00212244	NM_014621
down-regulated	cg03509079	Body	HS3ST4	HS3ST4	heparan sulfate (glucosamine) 3-O-sulfotransferase 4	Cytoplasm	enzyme			0.206702	2.93E-07	1e-05	NM_006040
up-regulated	cg14112997	3'UTR	IL17RA	IL17RA	interleukin 17 receptor A	Plasma Membrane	transmembrane receptor			-0.338731	5.26E-03	0.0272888	NM_014339
down-regulated	cg20157753	1stExon	IL1B	IL1B	interleukin 1, beta	Extracellular Space	cytokine	diagnosis,efficacy,prognosis	canakinumab, gevokizumab, canakinumab/INS, gallium nitrate	0.209227	6.55E-05	0.000749	NM_000576
down-regulated	cg20157753	5'UTR	IL1B	IL1B	interleukin 1, beta	Extracellular Space	cytokine	diagnosis,efficacy,prognosis	canakinumab, gevokizumab, canakinumab/INS, gallium nitrate	0.209227	6.55E-05	0.000749	NM_000576
down-regulated	cg10292154	3'UTR	IL21R	IL21R	interleukin 21 receptor	Plasma Membrane	transmembrane receptor			0.205673	1.49E-07	6.03e-06	NM_181078
down-regulated	cg26505691	3'UTR	IL21R	IL21R	interleukin 21 receptor	Plasma Membrane	transmembrane receptor			0.251472	1.77E-04	0.0017	NM_181078
down-regulated	cg18188328	Body	JARID2	JARID2	jumonji, AT rich interactive domain 2	Nucleus	transcription regulator			0.265969	6.90E-06	0.000119227	NM_004973
down-regulated	cg19495650	TSS1500	JMJD1C	JMJD1C	jumonji domain containing 1C	Nucleus	other			0.203888	2.97E-05	0.000390459	NM_032776
down-regulated	cg24830730	Body	KCNH2	KCNH2	potassium channel, voltage gated eag related subfamily H, member 2	Plasma Membrane	ion channel		dextromethorphan/quinidine, amiodarone, procainamide, pimozide, dofetilide, quinidine, halofantrine, propafenone, sotalol, amitriptyline, ibutilide	0.24477	5.18E-05	0.000617	NM_172056
down-regulated	cg24830730	TSS1500	KCNH2	KCNH2	potassium channel, voltage gated eag related subfamily H, member 2	Plasma Membrane	ion channel		dextromethorphan/quinidine, amiodarone, procainamide, pimozide, dofetilide, quinidine, halofantrine, propafenone, sotalol, amitriptyline, ibutilide	0.24477	5.18E-05	0.000617	NM_172057
down-regulated	cg12420683	TSS200	KIAA0087	KIAA0087	KIAA0087	Other	other			0.252041	9.16E-06	0.00014988	NR_022006
down-regulated	cg17862447	5'UTR	KLHL29	KLHL29	kelch-like family member 29	Other	other			0.205255	9.73E-05	0.00103804	NM_052920
down-regulated	cg22193385	Body	KRT7	KRT7	keratin 7, type II	Cytoplasm	other			0.208556	3.60E-06	7.09e-05	NM_005556
down-regulated	cg19821361	TSS200	KRTAP10-6	KRTAP10-6	keratin associated protein 10-6	Other	other			0.247906	4.86E-06	9.01e-05	NM_198688
down-regulated	cg01515802	TSS200	LAIR1	LAIR1	leukocyte-associated immunoglobulin-like receptor 1	Plasma Membrane	transmembrane receptor			0.203682	1.40E-03	0.00935	NM_021706
down-regulated	cg17749961	TSS1500	LCLAT1	LCLAT1	lysocardiolipin acyltransferase 1	Cytoplasm	enzyme			0.21866	6.44E-03	0.0321	NM_182551
down-regulated	cg03709613	Body	LHCGR	LHCGR	luteinizing hormone/choriogonadotropin receptor	Plasma Membrane	G-protein coupled receptor		ORG 41841, Cg, flutamide/goserelin, anastrozole/goserelin, goserelin/tamoxifen, goserelin, menotropin	0.260071	1.20E-05	0.000187	NM_000233
down-regulated	cg05965277	Body	LHX5	LHX5	LIM homeobox 5	Nucleus	transcription regulator			0.200827	8.75E-08	3.99e-06	NM_022363
down-regulated	cg07027075	Body	LIAS	LIAS	lipoic acid synthetase	Cytoplasm	enzyme			0.203716	3.03E-04	0.00265	NM_006859
down-regulated	cg16278496	TSS200	C14orf64	LINC01550	long intergenic non-protein coding RNA 1550	Other	other			0.200413	4.24E-03	0.0229792	NR_015430
down-regulated	cg19049734	TSS200	LOC154449	LOC154449	uncharacterized LOC154449	Other	other			0.216345	8.08E-07	2.19e-05	NR_002787
down-regulated	cg24011073	Body	LPIN1	LPIN1	lipin 1	Nucleus	phosphatase			0.237234	3.33E-04	0.00286367	NM_145693
down-regulated	cg24453118	Body	LRCH1	LRCH1	leucine-rich repeats and calponin homology (CH) domain containing 1	Other	other			0.225401	1.20E-03	0.00824	NM_015116
up-regulated	cg22053861	Body	LTBP3	LTBP3	latent transforming growth factor beta binding protein 3	Extracellular Space	other			-0.208417	3.67E-03	0.0205	NM_001164266
down-regulated	cg18641463	Body	MAD1L1	MAD1L1	MAD1 mitotic arrest deficient-like 1 (yeast)	Nucleus	other			0.216827	3.75E-03	0.0208	NM_003550
down-regulated	cg18900271	Body	MALL	MALL	mal, T-cell differentiation protein-like	Plasma Membrane	other			0.211654	3.15E-04	0.00273675	NM_005434
up-regulated	cg26676468	Body	MCC	MCC	mutated in colorectal cancers	Cytoplasm	other			-0.234701	1.80E-03	0.0115	NM_002387
down-regulated	cg15288800	TSS1500	MED31	MED31	mediator complex subunit 31	Nucleus	other			0.232561	1.15E-06	2.87e-05	NM_001105520
down-regulated	cg15811668	Body	MEG8	MEG8	maternally expressed 8 (non-protein coding)	Other	other			0.250832	3.42E-07	1.13e-05	NR_024149
down-regulated	cg11784887	Body	MFHAS1	MFHAS1	malignant fibrous histiocytoma amplified sequence 1	Cytoplasm	other			0.277149	5.78E-07	1.69e-05	NM_004225
down-regulated	cg23004031	Body	MGMT	MGMT	O-6-methylguanine-DNA methyltransferase	Nucleus	enzyme	diagnosis,efficacy,prognosis	O6-benzylguanine	0.218569	2.77E-03	0.0163162	NM_002412
down-regulated	cg20382675	TSS200	MIR1284	mir-1284	microRNA 1284	Cytoplasm	microRNA			0.209139	4.43E-06	8.37e-05	NM_032682
down-regulated	cg07355157	Body	MSRB2	MSRB2	methionine sulfoxide reductase B2	Nucleus	transcription regulator			0.226896	8.53E-07	2.29e-05	NM_012228
down-regulated	cg25898146	TSS1500	MYOM2	MYOM2	myomesin 2	Cytoplasm	other	unspecified application		0.239033	1.55E-06	3.64e-05	NM_003970
down-regulated	cg11701148	TSS200	MYOM2	MYOM2	myomesin 2	Cytoplasm	other	unspecified application		0.255237	2.34E-08	1.5e-06	NM_003970
down-regulated	cg01373189	TSS1500	N4BP2L1	N4BP2L1	NEDD4 binding protein 2-like 1	Other	other			0.235524	1.26E-06	3.09e-05	NM_052818
down-regulated	cg20217872	TSS1500	NAV3	NAV3	neuron navigator 3	Nucleus	other			0.235016	1.11E-05	0.000175143	NM_014903
down-regulated	cg15405572	TSS1500	NAV3	NAV3	neuron navigator 3	Nucleus	other			0.236265	9.18E-07	2.42e-05	NM_014903
down-regulated	cg04347477	5'UTR	NCOR2	NCOR2	nuclear receptor corepressor 2	Nucleus	transcription regulator			0.210113	4.06E-03	0.0222	NM_006312
down-regulated	cg01649334	5'UTR	NFKBIZ	NFKBIZ	nuclear factor of kappa light polypeptide gene enhancer in B-cells inhibitor, zeta	Nucleus	transcription regulator			0.22567	2.79E-07	9.66e-06	NM_001005474
down-regulated	cg16485893	5'UTR	NRG4	NRG4	neuregulin 4	Extracellular Space	growth factor			0.212614	3.66E-04	0.0030982	NM_138573
down-regulated	cg22211154	TSS200	NRG4	NRG4	neuregulin 4	Extracellular Space	growth factor			0.236963	1.43E-05	0.000215394	NM_138573
down-regulated	cg16763885	Body	NTM	NTM	neurotrimin	Plasma Membrane	other			0.244132	7.16E-07	2e-05	NM_001144059
down-regulated	cg08104960	Body	NXN	NXN	nucleoredoxin	Nucleus	enzyme			0.204996	2.20E-05	0.000306155	NM_022463
down-regulated	cg04132017	1stExon	OR10R2	OR10R2	olfactory receptor, family 10, subfamily R, member 2	Plasma Membrane	other			0.245481	2.36E-03	0.0143584	NM_001004472
down-regulated	cg10905180	3'UTR	OR51E2	OR51E2	olfactory receptor, family 51, subfamily E, member 2	Plasma Membrane	G-protein coupled receptor			0.242805	1.29E-04	0.00130854	NM_030774
down-regulated	cg00751021	Body	PARD3B	PARD3B	par-3 family cell polarity regulator beta	Plasma Membrane	other			0.214604	8.22E-05	0.000903	NM_152526
down-regulated	cg26872907	Body	PARK2	PARK2	parkin RBR E3 ubiquitin protein ligase	Cytoplasm	enzyme	diagnosis		0.233751	2.36E-04	0.00216	NM_013988
up-regulated	cg02907689	Body	PDZD4	PDZD4	PDZ domain containing 4	Cytoplasm	other			-0.237597	4.39E-03	0.0236136	NM_032512
down-regulated	cg16652347	Body	PLXNA4	PLXNA4	plexin A4	Plasma Membrane	transmembrane receptor			0.204855	1.37E-04	0.00137	NM_001105543
down-regulated	cg05604486	TSS200	POSTN	POSTN	periostin, osteoblast specific factor	Extracellular Space	other	unspecified application		0.200203	9.79E-05	0.00104	NM_006475
down-regulated	cg21527370	Body	PPIL6	PPIL6	peptidylprolyl isomerase (cyclophilin)-like 6	Other	enzyme			0.217489	1.38E-04	0.00138	NM_001111298
up-regulated	cg10695549	Body	PSD3	PSD3	pleckstrin and Sec7 domain containing 3	Cytoplasm	other			-0.211777	6.73E-03	0.0332	NM_206909
down-regulated	cg21912556	Body	PSD3	PSD3	pleckstrin and Sec7 domain containing 3	Cytoplasm	other			0.226175	2.09E-03	0.013	NM_206909
down-regulated	cg17429772	Body	PTPRN2	PTPRN2	protein tyrosine phosphatase, receptor type, N polypeptide 2	Plasma Membrane	phosphatase			0.236775	1.91E-07	7.27e-06	NM_002847
down-regulated	cg20867963	Body	C6orf145	PXDC1	PX domain containing 1	Other	other			0.2796	7.62E-07	2.1e-05	NM_183373
down-regulated	cg26352006	Body	RAI14	RAI14	retinoic acid induced 14	Nucleus	transcription regulator			0.211885	6.47E-05	0.000741	NM_001145525
down-regulated	cg20002901	Body	RAMP1	RAMP1	receptor (G protein-coupled) activity modifying protein 1	Plasma Membrane	transporter		pramlintide	0.220153	5.42E-04	0.00428775	NM_005855
down-regulated	cg26604214	Body	RAP1GAP2	RAP1GAP2	RAP1 GTPase activating protein 2	Cytoplasm	other			0.20496	1.34E-03	0.00905	NM_015085
down-regulated	cg21537214	TSS200	REN	REN	renin	Extracellular Space	peptidase	efficacy	aliskiren, aliskiren/valsartan, aliskiren/amlodipine, aliskiren/amlodipine/hydrochlorothiazide, remikiren	0.210054	2.21E-05	0.000306916	NM_000537
down-regulated	cg06856720	1stExon	RIN2	RIN2	Ras and Rab interactor 2	Cytoplasm	other			0.222253	1.67E-04	0.00162	NM_018993
up-regulated	cg00452882	Body	RLTPR	RLTPR	RGD motif, leucine rich repeats, tropomodulin domain and proline-rich containing	Plasma Membrane	other			-0.223706	8.50E-04	0.00620967	NM_001013838
down-regulated	cg00980698	3'UTR	RNASE6	RNASE6	ribonuclease, RNase A family, k6	Extracellular Space	enzyme			0.226159	7.51E-06	0.000127625	NM_005615
down-regulated	cg07027075	TSS1500	RPL9	RPL9	ribosomal protein L9	Cytoplasm	other	diagnosis		0.203716	3.03E-04	0.00265	NM_006859
down-regulated	cg20797905	Body	RPTOR	RPTOR	regulatory associated protein of MTOR, complex 1	Cytoplasm	other			0.214713	4.05E-06	7.79e-05	NM_001163034
down-regulated	cg21374307	Body	SCHIP1	SCHIP1	schwannomin interacting protein 1	Cytoplasm	other			0.207032	7.22E-04	0.00542799	NM_014575
down-regulated	cg23188579	TSS200	SCOC	SCOC	short coiled-coil protein	Cytoplasm	other			0.225177	1.03E-03	0.00726	NM_001153635
down-regulated	cg08155050	TSS1500	SERPINB6	SERPINB6	serpin peptidase inhibitor, clade B (ovalbumin), member 6	Cytoplasm	other			0.252742	3.06E-03	0.0176882	NM_004568
down-regulated	cg14905466	TSS200	SGK1	SGK1	serum/glucocorticoid regulated kinase 1	Cytoplasm	kinase			0.205016	1.14E-04	0.00118	NM_001143677
down-regulated	cg13682333	Body	SHB	SHB	Src homology 2 domain containing adaptor protein B	Cytoplasm	other			0.21259	2.89E-04	0.00255131	NM_003028
down-regulated	cg09451188	5'UTR	SLC25A30	SLC25A30	solute carrier family 25, member 30	Cytoplasm	other			0.211402	4.92E-04	0.00395967	NM_001010875
down-regulated	cg02043000	Body	SLC6A18	SLC6A18	solute carrier family 6 (neutral amino acid transporter), member 18	Plasma Membrane	transporter			0.247918	2.66E-05	0.000357053	NM_182632
down-regulated	cg19728345	3'UTR	SLC6A3	SLC6A3	solute carrier family 6 (neurotransmitter transporter), member 3	Plasma Membrane	transporter		acetaminophen/clemastine/pseudoephedrine, acetaminophen/dexbrompheniramine/pseudoephedrine, dexbrompheniramine/pseudoephedrine, chlorpheniramine/ibuprofen/pseudoephedrine, cetirizine/pseudoephedrine, lisdexamfetamine, DOV-102,677, armodafinil, phentermine/topiramate, ioflupane i-123 I-123, hydrocodone/pseudoephedrine, bupropion/naltrexone, fexofenadine/pseudoephedrine, fenfluramine/phentermine, l…	0.314797	1.21E-07	5.15e-06	NM_001044
down-regulated	cg13334949	3'UTR	SNX21	SNX21	sorting nexin family member 21	Other	transporter			0.200099	5.43E-05	0.000641	NM_033421
down-regulated	cg18011273	Body	SORCS2	SORCS2	sortilin-related VPS10 domain containing receptor 2	Plasma Membrane	transporter			0.223421	4.63E-06	8.67e-05	NM_020777
down-regulated	cg01275038	Body	SORCS2	SORCS2	sortilin-related VPS10 domain containing receptor 2	Plasma Membrane	transporter			0.23114	5.16E-06	9.46e-05	NM_020777
down-regulated	cg02537941	5'UTR	SPATA13	SPATA13	spermatogenesis associated 13	Plasma Membrane	other			0.25322	4.32E-04	0.00356	NM_001166271
down-regulated	cg05950572	Body	SPON1	SPON1	spondin 1, extracellular matrix protein	Extracellular Space	other			0.200858	4.78E-03	0.0252965	NM_006108
down-regulated	cg08467103	TSS200	SPRED2	SPRED2	sprouty-related, EVH1 domain containing 2	Extracellular Space	cytokine			0.207338	2.02E-05	0.000285	NM_001128210
down-regulated	cg01580934	TSS1500	SRPK2	SRPK2	SRSF protein kinase 2	Nucleus	kinase			0.206489	2.78E-04	0.00248	NM_182691
down-regulated	cg00571519	Body	SRPK2	SRPK2	SRSF protein kinase 2	Nucleus	kinase			0.341618	2.77E-03	0.0163	NM_182691
down-regulated	cg16341836	5'UTR	STAMBPL1	STAMBPL1	STAM binding protein-like 1	Other	other			0.210282	8.97E-05	0.000970666	NM_020799
down-regulated	cg15405588	Body	STARD13	STARD13	StAR-related lipid transfer (START) domain containing 13	Cytoplasm	other			0.255357	3.11E-03	0.0179474	NM_178006
up-regulated	cg15115757	3'UTR	TAP2	TAP2	transporter 2, ATP-binding cassette, sub-family B (MDR/TAP)	Cytoplasm	transporter			-0.411553	4.40E-04	0.00361	NM_000544
down-regulated	cg23625084	Body	TBXAS1	TBXAS1	thromboxane A synthase 1 (platelet)	Plasma Membrane	enzyme		ridogrel	0.268601	1.64E-05	0.00024	NM_001166254
down-regulated	cg26707845	Body	ODZ4	TENM4	teneurin transmembrane protein 4	Plasma Membrane	other			0.215988	1.27E-05	0.00019519	NM_001098816
down-regulated	cg03103888	5'UTR	TMCO3	TMCO3	transmembrane and coiled-coil domains 3	Other	transporter			0.214983	3.49E-05	0.000446302	NM_017905
down-regulated	cg21903395	Body	TMEM132D	TMEM132D	transmembrane protein 132D	Other	other			0.213711	5.89E-05	0.000685741	NM_133448
down-regulated	cg07067993	Body	TMEM132D	TMEM132D	transmembrane protein 132D	Other	other			0.24661	8.12E-06	0.000136062	NM_133448
down-regulated	cg14198221	TSS1500	TMEM229B	TMEM229B	transmembrane protein 229B	Other	other			0.203111	9.05E-03	0.0419872	NM_182526
down-regulated	cg11082691	Body	TNFRSF19	TNFRSF19	tumor necrosis factor receptor superfamily, member 19	Plasma Membrane	transmembrane receptor			0.227297	1.31E-04	0.00132	NM_018647
down-regulated	cg08753391	Body	TNXB	TNXB	tenascin XB	Extracellular Space	other			0.223622	2.96E-03	0.0172253	NM_019105
down-regulated	cg12680131	TSS1500	TPO	TPO	thyroid peroxidase	Plasma Membrane	enzyme		propylthiouracil, carbimazole, methimazole	0.203019	7.93E-03	0.0378	NM_175721
down-regulated	cg12680131	TSS200	TPO	TPO	thyroid peroxidase	Plasma Membrane	enzyme		propylthiouracil, carbimazole, methimazole	0.203019	7.93E-03	0.0378	NM_175719
down-regulated	cg10603290	Body	TRIO	TRIO	trio Rho guanine nucleotide exchange factor	Cytoplasm	kinase			0.201481	7.92E-05	0.000874986	NM_007118
down-regulated	cg07134368	Body	TSNAX-DISC1	TSNAX-DISC1	TSNAX-DISC1 readthrough (NMD candidate)	Other	other			0.292364	6.90E-03	0.0339	NR_028394
down-regulated	cg07134368	Body	TSNAX-DISC1	TSNAX-DISC1	TSNAX-DISC1 readthrough (NMD candidate)	Other	other			0.292364	6.90E-03	0.0339	NR_028398
down-regulated	cg07134368	Body	TSNAX-DISC1	TSNAX-DISC1	TSNAX-DISC1 readthrough (NMD candidate)	Other	other			0.292364	6.90E-03	0.0339	NR_028396
down-regulated	cg19821361	Body	C21orf29	TSPEAR	thrombospondin-type laminin G domain and EAR repeats	Extracellular Space	other			0.247906	4.86E-06	9.01e-05	NM_198688
down-regulated	cg08539872	Body	UNC5B	UNC5B	unc-5 homolog B (C. elegans)	Plasma Membrane	transmembrane receptor			0.229365	8.93E-05	0.000967522	NM_170744
down-regulated	cg04223006	Body	VCAN	VCAN	versican	Extracellular Space	other			0.249297	4.99E-07	1.51e-05	NM_004385
down-regulated	cg18576301	Body	VPS13B	VPS13B	vacuolar protein sorting 13 homolog B (yeast)	Nucleus	transporter			0.211067	3.12E-03	0.018	NM_017890
down-regulated	cg25395188	3'UTR	VPS37C	VPS37C	vacuolar protein sorting 37 homolog C (S. cerevisiae)	Cytoplasm	other			0.231021	5.48E-06	9.91e-05	NM_017966
down-regulated	cg25227803	Body	WNT8B	WNT8B	wingless-type MMTV integration site family, member 8B	Extracellular Space	other			0.246611	4.45E-05	0.000544922	NM_003393
down-regulated	cg02546607	Body	WWOX	WWOX	WW domain containing oxidoreductase	Cytoplasm	enzyme			0.23067	5.20E-07	1.56e-05	NM_016373
down-regulated	cg19471911	Body	YAP1	YAP1	Yes-associated protein 1	Nucleus	transcription regulator			0.247617	8.91E-03	0.0415	NM_001130145
