# Supplementary material for: Comparison of Genome-Wide DNA Methylation Profiles of Human Fetal Tissues Conceived by in vitro Fertilization and Natural Conception
Source: Front Cell Dev Biol. 2021 Jul 14;9:694769. doi: 10.3389/fcell.2021.694769 (PMC8318003; doi:10.3389/fcell.2021.694769)
Supplement: Supplementary Material 3 — Normalized data of genome-wide DNA methylation profiles. [file Data_Sheet_2.XLSX]

## Sheet: Sheet1
Supplementary material 3 Normalized data of genome-wide DNA methylation profiles.
Target_ID	P.Value	Mean_MFPR	Mean_ETP
cg00000029	0.0263757	0.783374	0.683561
cg00000108	0.0123718	0.87449	0.907232
cg00000109	0.31946	0.902539	0.907405
cg00000165	0.864544	0.174144	0.180915
cg00000236	0.193292	0.892625	0.881686
cg00000289	0.294403	0.795101	0.783144
cg00000292	0.607127	0.775434	0.770981
cg00000321	0.838226	0.309123	0.314244
cg00000363	0.543607	0.210679	0.225723
cg00000622	0.000135098	0.0672939	0.0438098
cg00000658	5.08838e-08	0.842973	0.879982
cg00000714	0.0240566	0.200955	0.172894
cg00000721	0.0226255	0.905636	0.921164
cg00000734	0.000215922	0.124557	0.0934998
cg00000769	0.000984852	0.119279	0.104758
cg00000807	0.0425036	0.773893	0.811165
cg00000884	0.00495673	0.850581	0.873377
cg00000905	0.264874	0.107415	0.0922373
cg00000924	0.0025771	0.641921	0.61828
cg00000948	0.426491	0.900049	0.907174
cg00000957	0.087615	0.794294	0.811272
cg00001099	0.0182017	0.376057	0.496037
cg00001245	1.73437e-05	0.101408	0.0697165
cg00001249	0.715695	0.787252	0.792535
cg00001261	0.550195	0.496979	0.507039
cg00001269	0.00332467	0.726229	0.774187
cg00001349	0.800697	0.684046	0.680571
cg00001364	0.0830154	0.889049	0.873216
cg00001446	0.00031759	0.875173	0.896719
cg00001510	0.553103	0.517621	0.507943
cg00001534	0.00455989	0.655638	0.758258
cg00001582	0.00656964	0.0906644	0.0742773
cg00001583	0.469227	0.0475512	0.04205
cg00001593	0.765327	0.917332	0.920196
cg00001594	0.651866	0.0738474	0.071835
cg00001687	0.890634	0.951026	0.950626
cg00001747	0.823404	0.094886	0.0858384
cg00001791	0.172238	0.898321	0.906584
cg00001793	0.0112154	0.615176	0.555481
cg00001809	0.790886	0.840041	0.832948
cg00001854	0.146268	0.88815	0.867856
cg00001874	0.156109	0.527599	0.544595
cg00001930	0.196587	0.87718	0.892681
cg00002028	0.000231505	0.108696	0.0860903
cg00002033	0.0531839	0.0821442	0.216762
cg00002080	0.71241	0.877111	0.882015
cg00002116	0.00150541	0.0404037	0.0300228
cg00002145	0.0476067	0.846858	0.86671
cg00002190	0.0161106	0.851812	0.8733
cg00002224	0.381231	0.292814	0.319245
cg00002236	2.26905e-09	0.0960662	0.0573858
cg00002406	4.22001e-06	0.0629665	0.045135
cg00002426	6.65631e-05	0.468083	0.558859
cg00002449	0.292859	0.841462	0.853171
cg00002464	0.298359	0.126492	0.109562
cg00002473	0.703329	0.861708	0.858224
cg00002490	6.3652e-05	0.068723	0.0450482
cg00002531	0.00013917	0.872654	0.900832
cg00002591	2.95663e-06	0.910331	0.929715
cg00002593	0.580058	0.87007	0.878296
cg00002597	0.933385	0.868636	0.869192
cg00002646	0.0491087	0.87638	0.893767
cg00002660	0.000333816	0.088293	0.0739167
cg00002719	0.000434569	0.0544121	0.0344097
cg00002749	0.357869	0.834813	0.808781
cg00002769	0.259153	0.783664	0.801019
cg00002808	0.368444	0.894836	0.90051
cg00002809	0.00527288	0.832594	0.856585
cg00002810	0.00263368	0.136907	0.115309
cg00002837	0.207066	0.332721	0.353886
cg00002930	0.0159732	0.121009	0.0964916
cg00003014	0.815493	0.896544	0.89839
cg00003091	0.023399	0.142647	0.119439
cg00003173	0.355523	0.182282	0.192403
cg00003181	0.355944	0.544344	0.568947
cg00003187	0.0934155	0.758605	0.798237
cg00003202	0.000808954	0.0538007	0.0397149
cg00003287	0.169086	0.0848391	0.127233
cg00003298	0.109017	0.130564	0.0942789
cg00003305	0.357739	0.201826	0.177631
cg00003345	0.0759873	0.565443	0.527746
cg00003513	0.00270561	0.890175	0.905458
cg00003529	0.284035	0.820426	0.840193
cg00003578	0.0471693	0.173361	0.281234
cg00003625	0.403326	0.238761	0.285139
cg00003722	0.00932897	0.870585	0.895854
cg00003784	5.81688e-05	0.0683582	0.0474273
cg00003818	0.749461	0.550552	0.557949
cg00003858	0.20294	0.753118	0.786929
cg00003900	0.17926	0.37602	0.347732
cg00003965	0.307026	0.911842	0.897354
cg00003969	0.000284493	0.862431	0.885415
cg00003994	0.588831	0.0820056	0.0732637
cg00004055	0.000871595	0.250229	0.194835
cg00004061	0.0258692	0.67291	0.615858
cg00004067	9.83876e-05	0.897333	0.913279
cg00004072	0.000879796	0.141787	0.107196
cg00004073	0.809297	0.495337	0.51914
cg00004082	0.00121028	0.17893	0.132102
cg00004089	0.847389	0.792174	0.789193
cg00004105	0.679509	0.683099	0.675187
cg00004121	0.201231	0.501136	0.522525
cg00004192	0.433759	0.893407	0.897182
cg00004207	1.19294e-06	0.116961	0.0951514
cg00004209	0.152367	0.825986	0.852237
cg00004219	0.736942	0.918396	0.920952
cg00004257	0.724759	0.184558	0.192694
cg00004421	0.0450083	0.69617	0.621057
cg00004429	1.82034e-06	0.836228	0.870274
cg00004533	6.40549e-05	0.905484	0.926118
cg00004562	0.0985397	0.768462	0.792916
cg00004608	0.279556	0.779094	0.800575
cg00004667	0.210376	0.699198	0.655647
cg00004700	0.147351	0.727293	0.755016
cg00004771	0.00209456	0.867855	0.907537
cg00004773	0.96002	0.899172	0.89854
cg00004775	0.19916	0.857908	0.826743
cg00004806	0.261508	0.678241	0.709597
cg00004818	0.00286523	0.452513	0.311003
cg00004859	0.0580624	0.898655	0.885288
cg00004883	0.46072	0.950306	0.941264
cg00004939	6.86738e-08	0.12704	0.0853255
cg00004963	0.374575	0.706418	0.723923
cg00004979	0.58654	0.931515	0.933371
cg00004996	0.142565	0.421962	0.473683
cg00005010	0.000411876	0.0771094	0.0599368
cg00005040	0.0244257	0.217906	0.161741
cg00005072	0.00101361	0.871145	0.891317
cg00005083	0.808259	0.826185	0.831681
cg00005112	0.422135	0.637449	0.606606
cg00005164	1.75055e-06	0.833048	0.86873
cg00005166	0.503776	0.765094	0.752711
cg00005215	0.296342	0.916779	0.909304
cg00005297	0.268274	0.261264	0.240611
cg00005306	4.90261e-06	0.049768	0.0331667
cg00005390	0.000668282	0.708978	0.74208
cg00005437	0.634135	0.88335	0.885918
cg00005541	0.508427	0.856763	0.839969
cg00005543	2.88761e-06	0.0563812	0.0356344
cg00005617	0.267562	0.73158	0.768211
cg00005619	0.244266	0.877538	0.848839
cg00005622	0.156052	0.891487	0.908511
cg00005740	0.762553	0.440309	0.458832
cg00005817	0.382107	0.879614	0.873089
cg00005847	0.0391675	0.171517	0.259858
cg00005849	3.3666e-05	0.573792	0.693702
cg00005861	0.482317	0.901845	0.891463
cg00006032	1.30064e-12	0.160489	0.0746862
cg00006081	0.693977	0.139241	0.151664
cg00006090	0.624482	0.860556	0.86712
cg00006122	0.000130547	0.0858798	0.0707066
cg00006198	0.138994	0.869073	0.851679
cg00006243	1.90656e-11	0.137437	0.0957989
cg00006397	0.0703293	0.563187	0.601366
cg00006414	0.00871824	0.135117	0.111347
cg00006459	0.985659	0.830908	0.830485
cg00006626	0.0247089	0.828188	0.854831
cg00006787	0.0528434	0.778791	0.805255
cg00006815	0.831637	0.237939	0.229007
cg00006867	0.749474	0.678123	0.671124
cg00006884	0.000113064	0.0930011	0.0638395
cg00006948	0.0185177	0.058451	0.0457031
cg00007032	1.60327e-05	0.0880974	0.0633036
cg00007036	4.00038e-08	0.914528	0.933202
cg00007064	0.361742	0.883908	0.891805
cg00007076	0.672662	0.276028	0.282566
cg00007215	0.204834	0.404895	0.369264
cg00007221	0.214957	0.572555	0.60317
cg00007226	0.000297342	0.155788	0.129972
cg00007239	0.247443	0.878351	0.89596
cg00007269	0.000651669	0.0865122	0.0641798
cg00007300	0.00149268	0.0702653	0.0508725
cg00007324	0.944993	0.964182	0.963857
cg00007326	0.825297	0.897905	0.900086
cg00007420	0.366296	0.272937	0.253186
cg00007426	0.850626	0.886603	0.889262
cg00007466	0.000366208	0.871685	0.906485
cg00007540	0.00690649	0.884041	0.860081
cg00007644	0.14443	0.159347	0.126197
cg00007675	0.091089	0.808482	0.786227
cg00007800	0.433631	0.838615	0.853805
cg00007810	0.50104	0.573947	0.593923
cg00007898	0.00349723	0.0728528	0.0507331
cg00007981	1.10489e-06	0.0615699	0.0402891
cg00007987	0.160175	0.929865	0.904633
cg00008004	0.0760788	0.16818	0.148602
cg00008033	8.42639e-05	0.0992821	0.0779483
cg00008036	0.0399946	0.1532	0.110501
cg00008188	3.38637e-05	0.102763	0.0722476
cg00008345	0.00241704	0.902709	0.914957
cg00008387	1.86164e-10	0.144402	0.0967256
cg00008446	0.877353	0.202165	0.198886
cg00008452	0.172368	0.88498	0.892782
cg00008488	9.89307e-05	0.0899734	0.065959
cg00008493	0.624964	0.896607	0.90397
cg00008544	0.189728	0.732116	0.748539
cg00008564	0.0189466	0.81156	0.83481
cg00008612	0.561844	0.860563	0.878066
cg00008621	0.769987	0.879788	0.875931
cg00008629	0.0856122	0.819929	0.741881
cg00008647	0.111971	0.114854	0.0977158
cg00008665	0.793753	0.754556	0.758844
cg00008671	0.0861546	0.800169	0.748838
cg00008695	0.720702	0.861149	0.856357
cg00008713	0.0356713	0.0966847	0.0834115
cg00008737	0.474328	0.891018	0.906522
cg00008800	0.000597137	0.833774	0.875797
cg00008810	0.649429	0.935951	0.938033
cg00008819	0.48102	0.888448	0.896899
cg00008823	0.000126147	0.0639583	0.0449709
cg00008839	0.000291242	0.0489082	0.0336901
cg00008932	0.895775	0.806237	0.80288
cg00008945	0.81694	0.302225	0.286171
cg00008971	0.219818	0.886198	0.898174
cg00009001	0.0192267	0.922832	0.910325
cg00009038	0.157524	0.45545	0.491168
cg00009053	0.347073	0.469152	0.512455
cg00009088	0.263141	0.930927	0.90516
cg00009167	4.49254e-10	0.142404	0.0950378
cg00009196	0.0220846	0.780753	0.679586
cg00009214	1.10347e-09	0.129279	0.0819527
cg00009292	0.0418245	0.154234	0.111441
cg00009293	0.0316875	0.844283	0.865213
cg00009306	0.0989837	0.670595	0.613676
cg00009349	0.0205148	0.828771	0.851999
cg00009364	0.000176761	0.0450395	0.0284501
cg00009407	2.16387e-06	0.075741	0.0577826
cg00009412	4.47925e-05	0.0664176	0.0460115
cg00009421	0.00046792	0.847045	0.874791
cg00009436	0.61984	0.866223	0.860118
cg00009523	0.819099	0.458345	0.486748
cg00009553	0.291952	0.89235	0.871571
cg00009750	0.317474	0.70943	0.745208
cg00009796	0.0317979	0.75365	0.77603
cg00009834	0.0768922	0.818329	0.82779
cg00009871	0.784744	0.841174	0.837122
cg00009916	0.0196628	0.0543528	0.0407797
cg00009922	0.261468	0.933089	0.926013
cg00009927	0.0185232	0.858649	0.885017
cg00009944	0.986896	0.89091	0.890774
cg00009970	0.00641882	0.0780015	0.0617954
cg00010046	0.0013818	0.0866496	0.0668666
cg00010078	0.720564	0.743432	0.737121
cg00010108	0.00665555	0.864029	0.89126
cg00010168	2.91485e-05	0.173221	0.13207
cg00010242	0.00421473	0.765751	0.713837
cg00010266	0.0237401	0.114015	0.0858517
cg00010445	0.585009	0.157946	0.177969
cg00010654	0.418238	0.159175	0.178998
cg00010659	2.73283e-08	0.0850968	0.0574959
cg00010672	0.0970375	0.874196	0.843293
cg00010742	0.54027	0.327775	0.340511
cg00010789	0.00177741	0.861701	0.836574
cg00010853	0.143838	0.847436	0.78732
cg00010890	0.148717	0.819437	0.830888
cg00010932	0.308563	0.546669	0.523401
cg00010946	0.28173	0.382095	0.412583
cg00010947	0.00028984	0.0630185	0.0429673
cg00010954	0.487137	0.252954	0.29078
cg00010992	0.0065578	0.105452	0.0891979
cg00011122	0.000321186	0.107428	0.0801462
cg00011200	0.867163	0.356166	0.370944
cg00011203	0.642076	0.109536	0.11624
cg00011225	0.943357	0.137886	0.135417
cg00011239	0.918706	0.818767	0.82082
cg00011247	0.00114161	0.0561467	0.0421211
cg00011284	6.62236e-11	0.130429	0.0706583
cg00011346	0.00226937	0.118331	0.0927154
cg00011350	6.49639e-05	0.825918	0.852411
cg00011459	0.00856686	0.906006	0.917935
cg00011460	0.894925	0.944055	0.943219
cg00011482	0.991414	0.186098	0.185781
cg00011513	0.110923	0.662986	0.693506
cg00011564	0.0103389	0.733904	0.813874
cg00011578	1.73828e-05	0.129086	0.099735
cg00011605	0.00169167	0.794941	0.838797
cg00011616	0.793481	0.351694	0.362896
cg00011717	0.000356758	0.869187	0.887268
cg00011740	0.255875	0.0740226	0.116123
cg00011754	0.00926419	0.85165	0.880606
cg00011856	0.242517	0.659127	0.6792
cg00011861	0.00256462	0.494411	0.388093
cg00011891	0.979472	0.386235	0.383911
cg00011924	0.045929	0.73969	0.659041
cg00011994	1.80657e-05	0.0983788	0.0706911
cg00012036	0.000232765	0.181927	0.14446
cg00012123	0.188627	0.917315	0.911384
cg00012126	0.0239222	0.0750009	0.0501446
cg00012148	0.668539	0.861989	0.867287
cg00012194	0.00348514	0.86907	0.885074
cg00012199	0.000487853	0.0811524	0.0639422
cg00012203	0.00667136	0.0406645	0.0314963
cg00012238	0.00528953	0.737677	0.610189
cg00012317	0.763889	0.761521	0.758513
cg00012343	0.000114335	0.859136	0.879806
cg00012362	0.254662	0.224103	0.279471
cg00012386	1.78441e-06	0.084974	0.0623422
cg00012395	0.650763	0.897622	0.901478
cg00012397	0.000684074	0.0844687	0.0595321
cg00012469	0.0275656	0.169041	0.139091
cg00012522	0.867164	0.120131	0.129309
cg00012529	0.75588	0.901267	0.894965
cg00012576	0.954928	0.767	0.768506
cg00012638	0.589588	0.760578	0.746849
cg00012692	0.663494	0.145792	0.160229
cg00012698	0.182179	0.645016	0.584101
cg00012701	0.0825523	0.105966	0.0855826
cg00012762	0.000166657	0.0786473	0.0581967
cg00012792	7.39433e-07	0.113594	0.0860885
cg00012920	0.0288865	0.842954	0.867771
cg00012960	0.00027145	0.896872	0.93776
cg00012992	0.00354232	0.0599828	0.0426719
cg00013006	0.0538636	0.877017	0.89789
cg00013015	0.327156	0.867002	0.877738
cg00013196	0.595794	0.939176	0.936144
cg00013301	0.944446	0.889595	0.890321
cg00013349	0.223743	0.866617	0.851067
cg00013369	0.744061	0.873252	0.870373
cg00013374	4.48965e-06	0.88085	0.906156
cg00013409	0.255983	0.0973423	0.0890086
cg00013410	1.90777e-06	0.10164	0.0721635
cg00013441	0.0542089	0.307485	0.264708
cg00013451	0.0163153	0.187282	0.13525
cg00013475	1.59333e-08	0.0949452	0.072766
cg00013540	0.000247494	0.0437646	0.0305694
cg00013543	0.0001777	0.618127	0.650267
cg00013569	0.398004	0.946634	0.949047
cg00013618	0.0970217	0.861969	0.888085
cg00013655	0.968634	0.211505	0.213593
cg00013660	0.5642	0.846311	0.854878
cg00013733	0.593424	0.917521	0.913993
cg00013804	0.374947	0.852963	0.862896
cg00013809	0.0136909	0.914737	0.923809
cg00013899	0.463786	0.76315	0.748888
cg00013993	0.000353101	0.950315	0.957632
cg00014085	0.00798222	0.29152	0.221216
cg00014104	0.161779	0.699148	0.647705
cg00014112	0.0998159	0.0826679	0.0666825
cg00014118	0.359014	0.561524	0.547612
cg00014152	0.000462606	0.937156	0.905944
cg00014168	0.304046	0.6298	0.644193
cg00014194	0.517918	0.472629	0.485844
cg00014203	0.295915	0.315855	0.377885
cg00014260	0.539278	0.815955	0.825744
cg00014272	0.00121379	0.0748944	0.0584493
cg00014285	7.41379e-10	0.0831488	0.0430573
cg00014289	0.326951	0.202092	0.182758
cg00014301	0.00293599	0.894994	0.91156
cg00014333	4.40305e-05	0.54204	0.66409
cg00014377	0.626153	0.84688	0.834509
cg00014445	0.614944	0.892558	0.894778
cg00014484	0.0360616	0.792524	0.749288
cg00014561	0.65063	0.665535	0.655583
cg00014638	0.343711	0.662237	0.674606
cg00014665	1.01441e-06	0.891727	0.916227
cg00014667	1.61651e-05	0.777098	0.843448
cg00014733	0.000318582	0.8738	0.893487
cg00014748	3.1423e-06	0.67655	0.720893
cg00014752	3.78403e-06	0.104352	0.0802201
cg00014754	0.0251574	0.667331	0.699137
cg00014786	0.217789	0.847796	0.828008
cg00014806	1.51376e-06	0.148779	0.103614
cg00014830	0.56217	0.230746	0.262103
cg00014837	0.461704	0.907032	0.913312
cg00014900	8.71623e-05	0.888906	0.908469
cg00014986	0.0144568	0.0562521	0.0421531
cg00014996	0.00253247	0.0764694	0.0577876
cg00014998	0.00716039	0.280927	0.455019
cg00015024	2.2051e-05	0.123504	0.083279
cg00015058	0.00892521	0.0698943	0.0496294
cg00015121	0.087681	0.49064	0.544604
cg00015261	0.98489	0.624317	0.624073
cg00015286	0.229143	0.765789	0.747681
cg00015319	0.718247	0.332603	0.339517
cg00015340	0.987329	0.84315	0.843503
cg00015343	0.0835751	0.840171	0.869144
cg00015373	0.0143248	0.917379	0.90793
cg00015530	0.582951	0.735884	0.749533
cg00015572	0.328267	0.921641	0.914783
cg00015603	0.00177892	0.881665	0.901376
cg00015639	0.0155386	0.692797	0.75581
cg00015699	0.679635	0.850601	0.853498
cg00015770	0.473042	0.127893	0.140606
cg00015930	0.463293	0.863685	0.842339
cg00016066	0.000302515	0.0450694	0.0319078
cg00016127	0.0450751	0.895431	0.909081
cg00016156	0.000122276	0.094189	0.0717351
cg00016223	0.000195194	0.043513	0.0309882
cg00016238	0.69372	0.890062	0.895719
cg00016255	0.456291	0.707139	0.681994
cg00016324	0.00325665	0.776397	0.81812
cg00016360	0.447262	0.90862	0.91706
cg00016406	0.659334	0.968616	0.969844
cg00016439	0.473122	0.883015	0.87188
cg00016481	0.206587	0.94489	0.925329
cg00016498	3.18933e-06	0.0598387	0.0407381
cg00016522	0.827529	0.592242	0.584872
cg00016593	0.000544836	0.909662	0.922451
cg00016618	3.79e-05	0.89601	0.916667
cg00016718	0.325955	0.911836	0.916071
cg00016783	0.260017	0.686044	0.721603
cg00016802	1.76317e-05	0.720313	0.76667
cg00016814	0.774218	0.909266	0.911656
cg00016841	0.0860075	0.149154	0.121461
cg00016892	7.2005e-05	0.793223	0.821771
cg00016913	0.462255	0.269364	0.29099
cg00016934	0.997585	0.125561	0.125505
cg00016968	0.0540665	0.360927	0.436132
cg00016996	0.536007	0.956772	0.958579
cg00017002	1.27633e-05	0.105247	0.0759018
cg00017033	0.000256517	0.0864232	0.0571385
cg00017059	0.317749	0.897431	0.904335
cg00017062	1.64609e-05	0.294827	0.176897
cg00017121	1.28467e-05	0.85941	0.880748
cg00017157	0.17883	0.39177	0.536775
cg00017188	0.000881548	0.12541	0.0956482
cg00017203	3.68082e-06	0.884116	0.909094
cg00017221	0.41222	0.107452	0.0822884
cg00017271	0.845207	0.744826	0.738957
cg00017362	0.0372087	0.539763	0.616936
cg00017363	0.721341	0.902232	0.907351
cg00017429	0.439004	0.895451	0.881817
cg00017437	0.957223	0.109264	0.111375
cg00017441	3.74992e-06	0.0473024	0.0341703
cg00017461	0.121692	0.883649	0.825586
cg00017475	0.0144034	0.923289	0.931859
cg00017489	0.568746	0.214659	0.236081
cg00017546	0.36519	0.87645	0.88512
cg00017601	1.91985e-05	0.829009	0.860074
cg00017639	0.0666384	0.730285	0.691695
cg00017826	0.0624812	0.214962	0.33397
cg00017842	0.671039	0.825917	0.814176
cg00017931	0.313301	0.829512	0.796421
cg00017970	0.373236	0.133683	0.16398
cg00018010	0.0969699	0.503836	0.576818
cg00018024	0.0015477	0.0815577	0.0546057
cg00018044	0.97403	0.788386	0.787966
cg00018103	0.000933432	0.918952	0.929856
cg00018128	0.0252068	0.133959	0.100345
cg00018181	0.126032	0.354569	0.330278
cg00018184	0.736657	0.378011	0.393329
cg00018198	0.411721	0.792924	0.812438
cg00018204	0.434417	0.875936	0.882282
cg00018229	0.176126	0.675149	0.62049
cg00018261	0.956399	0.38592	0.390695
cg00018524	0.0143623	0.0850142	0.0625498
cg00018539	0.00413318	0.859099	0.878675
cg00018557	0.0233743	0.111189	0.0945091
cg00018606	0.910502	0.451438	0.454118
cg00018696	0.107241	0.907274	0.91337
cg00018739	0.184729	0.932921	0.927508
cg00018828	0.837934	0.886164	0.881094
cg00018845	0.286513	0.199881	0.15667
cg00018850	0.101774	0.481773	0.556704
cg00018866	0.565871	0.891675	0.896763
cg00018896	0.00262831	0.81678	0.861663
cg00019076	8.23669e-05	0.89984	0.91611
cg00019082	0.396192	0.909457	0.921012
cg00019085	0.00922237	0.190868	0.144713
cg00019093	4.56761e-05	0.0718061	0.0487201
cg00019118	0.803482	0.789346	0.791723
cg00019137	1.51133e-07	0.0679534	0.0475886
cg00019151	0.267617	0.877586	0.882819
cg00019196	0.600886	0.530478	0.508046
cg00019275	0.460703	0.821931	0.83468
cg00019301	7.63302e-05	0.104551	0.0801734
cg00019308	0.001635	0.867998	0.89371
cg00019366	0.535136	0.920474	0.922658
cg00019377	8.12115e-08	0.156223	0.127704
cg00019458	0.855017	0.848192	0.850354
cg00019463	0.00217162	0.14365	0.117124
cg00019495	0.104255	0.255315	0.221753
cg00019511	0.133619	0.751879	0.797908
cg00019576	0.00296549	0.953332	0.960048
cg00019654	0.356952	0.627976	0.611098
cg00019678	0.831565	0.522551	0.512432
cg00019759	0.81892	0.276469	0.26938
cg00019778	8.58303e-07	0.151877	0.120855
cg00019809	0.0194848	0.0306867	0.0205776
cg00019826	0.0294494	0.810276	0.84219
cg00019838	0.565866	0.891374	0.895478
cg00019841	0.168594	0.884438	0.85991
cg00019877	0.461454	0.877327	0.884652
cg00019880	0.0102437	0.892421	0.905373
cg00019997	0.417391	0.836985	0.824311
cg00020052	7.67542e-11	0.132173	0.0690844
cg00020175	0.144683	0.897929	0.915507
cg00020191	0.449626	0.116812	0.103791
cg00020297	3.01575e-07	0.0521567	0.0347114
cg00020340	0.0393151	0.928065	0.934997
cg00020348	0.215827	0.840782	0.86188
cg00020352	3.68973e-06	0.0727108	0.0585085
cg00020390	0.699672	0.904289	0.900406
cg00020405	0.138282	0.227873	0.194048
cg00020419	0.755599	0.898167	0.902904
cg00020446	0.761581	0.799396	0.804947
cg00020474	0.0418854	0.221558	0.146281
cg00020533	0.0126238	0.868817	0.888391
cg00020622	0.150284	0.0477595	0.0402147
cg00020649	0.00129911	0.0568084	0.038377
cg00020720	8.02831e-06	0.100987	0.076351
cg00020778	0.521047	0.915149	0.917934
cg00020794	3.79867e-08	0.804428	0.837901
cg00020799	0.00641915	0.553367	0.647622
cg00020991	0.109397	0.871873	0.807152
cg00021028	0.0027298	0.14644	0.105119
cg00021030	0.387658	0.859033	0.869003
cg00021044	0.00948082	0.481722	0.448809
cg00021108	6.1507e-06	0.136997	0.10097
cg00021123	0.679919	0.485521	0.497647
cg00021128	2.29005e-05	0.0661419	0.0523282
cg00021152	0.212688	0.935106	0.943101
cg00021166	0.0764077	0.0950428	0.0846433
cg00021237	6.53043e-09	0.379372	0.305263
cg00021242	0.269088	0.514751	0.561235
cg00021256	0.838091	0.126549	0.119608
cg00021275	0.752804	0.881433	0.877501
cg00021325	0.117007	0.17408	0.15094
cg00021476	0.250898	0.146845	0.195276
cg00021513	0.578512	0.713389	0.7023
cg00021527	6.40296e-05	0.0667961	0.0491968
cg00021532	0.00745859	0.52277	0.398716
cg00021539	0.0307893	0.0767975	0.0608586
cg00021540	6.33481e-07	0.0863582	0.056918
cg00021550	0.032922	0.914106	0.92742
cg00021558	4.91358e-08	0.162019	0.107551
cg00021576	0.0965202	0.12237	0.110863
cg00021600	0.585253	0.255809	0.279429
cg00021762	0.00717343	0.764957	0.809099
cg00021783	4.14495e-05	0.113297	0.0868747
cg00021786	0.209243	0.913997	0.9329
cg00021855	0.123373	0.754659	0.725286
cg00021933	0.0777079	0.703684	0.758666
cg00021944	0.000369834	0.0941747	0.0767737
cg00021945	0.00372603	0.0561738	0.0456625
cg00021978	0.540394	0.901405	0.908326
cg00022024	0.000483453	0.646645	0.693901
cg00022054	0.157877	0.568731	0.589579
cg00022076	0.23616	0.874297	0.881454
cg00022101	0.0679868	0.911986	0.896055
cg00022138	0.000721033	0.0788503	0.0623033
cg00022145	0.0129569	0.874971	0.900859
cg00022235	0.264729	0.78692	0.80254
cg00022259	0.00051997	0.903381	0.920141
cg00022262	0.000402117	0.654995	0.705919
cg00022308	4.67451e-06	0.122641	0.0877621
cg00022492	0.00695339	0.205835	0.159443
cg00022558	0.00147269	0.128493	0.0901424
cg00022594	0.214887	0.905281	0.915727
cg00022606	0.0165287	0.248293	0.233316
cg00022633	3.30619e-05	0.0789911	0.0531679
cg00022642	1.01643e-06	0.10608	0.067793
cg00022688	0.255706	0.581639	0.52102
cg00022858	0.00331314	0.100405	0.0837423
cg00022866	0.063975	0.400664	0.500673
cg00022871	0.474509	0.788882	0.80321
cg00022900	0.788622	0.768302	0.771786
cg00022911	0.757237	0.168054	0.172692
cg00022966	0.2384	0.89492	0.900538
cg00022997	0.204602	0.136297	0.19683
cg00023001	0.254826	0.185888	0.169191
cg00023024	0.90894	0.78081	0.783339
cg00023132	0.000311451	0.0554186	0.0429602
cg00023154	0.561599	0.128168	0.113783
cg00023168	0.0137579	0.0777274	0.0602218
cg00023174	0.131098	0.715038	0.746491
cg00023185	0.560465	0.0614542	0.0521056
cg00023233	0.0102667	0.158959	0.124832
cg00023288	1.66766e-06	0.0872476	0.0587032
cg00023321	0.00572627	0.855787	0.868605
cg00023351	0.808157	0.89731	0.903243
cg00023411	0.900225	0.770978	0.769443
cg00023415	0.29017	0.926072	0.933618
cg00023464	0.0638697	0.494919	0.522461
cg00023492	0.00129305	0.143374	0.128166
cg00023507	0.819481	0.628738	0.614814
cg00023673	0.0452384	0.881296	0.900024
cg00023695	0.000432395	0.0439283	0.0302902
cg00023702	0.886017	0.875757	0.874997
cg00023726	0.918104	0.835524	0.83783
cg00023750	0.296191	0.829039	0.80209
cg00023808	0.00555761	0.634285	0.723374
cg00023919	0.0045912	0.323776	0.454231
cg00024046	0.00371708	0.763777	0.79709
cg00024086	0.611762	0.181854	0.162383
cg00024170	0.000277142	0.886928	0.906687
cg00024192	0.0923689	0.802237	0.818962
cg00024198	0.000259385	0.906839	0.920076
cg00024247	0.000643667	0.855472	0.885494
cg00024280	6.82493e-08	0.111916	0.0859382
cg00024382	3.07816e-05	0.122523	0.0888991
cg00024396	0.000414427	0.16907	0.135383
cg00024404	0.163812	0.130967	0.142079
cg00024416	0.695499	0.376299	0.3661
cg00024443	0.00520083	0.468705	0.530151
cg00024471	0.0568235	0.863516	0.799892
cg00024472	1.19282e-05	0.0421917	0.029847
cg00024494	0.166409	0.116367	0.192554
cg00024516	0.0989758	0.827133	0.758276
cg00024722	7.34422e-07	0.118566	0.0848202
cg00024790	2.45473e-06	0.106777	0.0742798
cg00024812	2.79258e-06	0.0586442	0.0420037
cg00024967	0.66211	0.336239	0.348294
cg00024989	0.127106	0.652722	0.594232
cg00025044	0.718031	0.785554	0.776326
cg00025138	0.00247204	0.0506059	0.0389991
cg00025155	0.0320049	0.836965	0.851876
cg00025185	0.827582	0.92218	0.923264
cg00025211	0.301337	0.52255	0.505786
cg00025331	0.905572	0.461987	0.466003
cg00025347	0.239946	0.883688	0.901393
cg00025357	0.000517426	0.679265	0.528921
cg00025405	0.232744	0.778525	0.795965
cg00025436	1.11798e-05	0.0786176	0.0517177
cg00025439	0.135059	0.10406	0.190616
cg00025496	0.928644	0.455221	0.457262
cg00025591	0.447581	0.738923	0.70749
cg00025626	0.0292623	0.870799	0.895686
cg00025643	0.584041	0.357722	0.327284
cg00025647	0.358221	0.105867	0.0954152
cg00025663	0.991814	0.861708	0.861875
cg00025680	0.715393	0.337172	0.344627
cg00025715	0.85342	0.902555	0.903894
cg00025795	0.00236889	0.887293	0.899979
cg00025823	0.670852	0.7181	0.725641
cg00025877	2.06125e-06	0.0795898	0.0573433
cg00025972	0.217422	0.856392	0.830541
cg00025981	4.79241e-07	0.0800545	0.0567338
cg00025991	0.384913	0.812263	0.787918
cg00026030	8.23091e-06	0.162611	0.125092
cg00026033	0.403759	0.218562	0.270822
cg00026075	6.75278e-06	0.829529	0.857916
cg00026104	7.3095e-08	0.1357	0.0907624
cg00026119	0.0334241	0.919068	0.937089
cg00026141	0.637622	0.8437	0.849263
cg00026186	0.802458	0.36947	0.391513
cg00026222	0.375061	0.18757	0.163868
cg00026230	6.01601e-06	0.12037	0.0952946
cg00026290	0.329652	0.742089	0.706578
cg00026327	0.000496572	0.808766	0.837511
cg00026346	0.678996	0.86657	0.863232
cg00026362	0.446829	0.513063	0.536257
cg00026374	0.244258	0.088224	0.078871
cg00026375	0.319872	0.162662	0.119929
cg00026412	0.00180742	0.744552	0.825418
cg00026455	0.00864451	0.835267	0.851877
cg00026457	0.425895	0.939938	0.935191
cg00026458	0.0263536	0.909219	0.92034
cg00026474	0.0715167	0.500463	0.460044
cg00026546	0.0467514	0.802784	0.837919
cg00026553	0.0231741	0.767737	0.789799
cg00026603	0.0582751	0.550811	0.6183
cg00026703	0.227633	0.0641089	0.0900349
cg00026731	7.84811e-06	0.139819	0.0992727
cg00026776	0.472175	0.873087	0.885875
cg00026803	0.108142	0.455529	0.509817
cg00026853	1.24298e-05	0.076207	0.0624054
cg00026857	0.96607	0.917753	0.917594
cg00026909	0.0174798	0.371167	0.271415
cg00026919	0.0108251	0.904586	0.919656
cg00026938	0.667219	0.815991	0.826274
cg00026974	0.348989	0.216836	0.208629
cg00027037	0.0122599	0.0428727	0.0336658
cg00027081	0.0472779	0.706423	0.737667
cg00027083	0.456705	0.0375922	0.0347729
cg00027114	0.455105	0.824697	0.809054
cg00027120	0.469338	0.900048	0.890866
cg00027155	0.589091	0.727648	0.761317
cg00027162	0.248827	0.818875	0.783212
cg00027232	0.947015	0.892548	0.891526
cg00027400	0.404351	0.119248	0.107599
cg00027454	0.573538	0.811944	0.803009
cg00027466	0.057403	0.808639	0.831172
cg00027499	0.000312381	0.0658342	0.0476101
cg00027570	0.00519502	0.732488	0.762908
cg00027586	0.106268	0.716331	0.675267
cg00027637	0.0699507	0.804719	0.769656
cg00027650	0.625237	0.458577	0.478342
cg00027669	0.280439	0.631857	0.646658
cg00027674	0.462242	0.064569	0.0763409
cg00027729	0.210847	0.724506	0.686753
cg00027745	3.56638e-06	0.0820549	0.0541285
cg00027990	6.57282e-09	0.844825	0.87463
cg00027995	0.0530994	0.899468	0.912296
cg00028013	0.192117	0.153978	0.217593
cg00028014	0.226584	0.440882	0.495933
cg00028022	0.223174	0.862736	0.817457
cg00028034	0.268332	0.605151	0.585785
cg00028056	0.752162	0.8192	0.814434
cg00028135	0.603013	0.798746	0.777186
cg00028184	1.53852e-05	0.16506	0.10807
cg00028211	0.386966	0.115397	0.144615
cg00028232	0.769663	0.539917	0.535018
cg00028251	0.015665	0.68894	0.722416
cg00028299	0.0958522	0.874516	0.837007
cg00028308	0.670978	0.15668	0.146794
cg00028318	0.0420876	0.695267	0.723652
cg00028336	0.00212434	0.440494	0.556574
cg00028338	0.143312	0.809284	0.831283
cg00028429	0.00397864	0.453233	0.326701
cg00028431	0.0881714	0.883235	0.860299
cg00028455	6.52946e-05	0.077497	0.058485
cg00028487	1.26807e-05	0.109656	0.0845129
cg00028507	0.643446	0.800856	0.789873
cg00028515	0.0240198	0.799321	0.829291
cg00028598	0.704134	0.896519	0.905992
cg00028636	0.0424278	0.0826172	0.0659867
cg00028677	0.00108995	0.905954	0.921966
cg00028678	0.967261	0.460986	0.459926
cg00028749	4.98611e-07	0.115905	0.0856132
cg00028757	3.78415e-06	0.943021	0.956545
cg00028829	2.69566e-05	0.102642	0.0792003
cg00028844	0.00258935	0.704203	0.750016
cg00028870	7.71034e-05	0.0684038	0.0503284
cg00028881	1.67458e-05	0.0599222	0.0388096
cg00028918	0.614057	0.160303	0.153352
cg00028929	0.59745	0.773888	0.783511
cg00028935	0.584719	0.150194	0.130791
cg00028993	0.0769055	0.91587	0.896323
cg00029052	0.00395846	0.698086	0.738357
cg00029053	1.52422e-08	0.1203	0.0758751
cg00029161	0.132571	0.159381	0.146827
cg00029233	2.18663e-06	0.0836042	0.0579756
cg00029246	0.123061	0.815281	0.756873
cg00029282	0.366372	0.891055	0.897405
cg00029284	0.000935864	0.459666	0.545871
cg00029353	0.00707351	0.0643168	0.051065
cg00029397	2.99754e-06	0.126279	0.0923662
cg00029521	0.00860792	0.708968	0.747261
cg00029583	0.482023	0.855556	0.843359
cg00029619	0.014892	0.909852	0.921233
cg00029640	3.25685e-07	0.882667	0.910084
cg00029678	0.165592	0.862608	0.880933
cg00029821	0.000554479	0.886046	0.914043
cg00029822	0.011041	0.0703393	0.052585
cg00029825	0.0809481	0.482711	0.545994
cg00029826	3.19e-06	0.0809069	0.0547706
cg00029831	3.98386e-07	0.159258	0.126206
cg00029922	0.828347	0.823031	0.819147
cg00029928	0.956122	0.817697	0.817067
cg00029931	0.942037	0.349244	0.355056
cg00029973	0.138915	0.857917	0.875591
cg00029979	0.191658	0.721309	0.738691
cg00030005	0.491765	0.796824	0.78554
cg00030047	0.67976	0.315368	0.327552
cg00030117	0.303644	0.665032	0.72221
cg00030125	0.0541579	0.842031	0.862011
cg00030176	0.488809	0.158624	0.15027
cg00030291	1.59222e-06	0.14453	0.0975444
cg00030296	0.336586	0.600275	0.580765
cg00030420	0.00149	0.637913	0.71769
cg00030422	2.3433e-05	0.0532746	0.036735
cg00030423	0.0175393	0.0517889	0.03961
cg00030427	0.716226	0.701043	0.708182
cg00030432	0.935708	0.834989	0.836539
cg00030466	0.660756	0.921639	0.930182
cg00030476	0.129708	0.920275	0.904562
cg00030501	0.176887	0.414144	0.490422
cg00030508	0.0332452	0.12561	0.106605
cg00030523	0.107934	0.899534	0.911825
cg00030588	0.000808557	0.650562	0.544886
cg00030604	2.84301e-05	0.633844	0.702491
cg00030627	0.00303102	0.7467	0.658852
cg00030682	0.731934	0.911508	0.912978
cg00030774	0.260174	0.200473	0.219197
cg00030795	0.000173826	0.0522873	0.030382
cg00030807	0.245831	0.831763	0.845585
cg00030816	3.18613e-05	0.111497	0.0821052
cg00030909	0.652384	0.892818	0.886477
cg00031013	0.458036	0.325531	0.37974
cg00031063	0.296848	0.740225	0.757847
cg00031105	0.152467	0.68695	0.662345
cg00031162	0.175341	0.64195	0.669572
cg00031165	0.000914773	0.164199	0.134601
cg00031187	0.104159	0.294884	0.385076
cg00031235	0.299484	0.877993	0.896738
cg00031256	0.0834835	0.114305	0.0935592
cg00031277	0.238276	0.876938	0.854823
cg00031303	0.000202986	0.15056	0.097502
cg00031340	0.0151338	0.132934	0.116949
cg00031346	0.573018	0.838574	0.82761
cg00031402	0.00371875	0.821336	0.875312
cg00031443	3.27937e-05	0.162761	0.123349
cg00031456	2.35737e-05	0.0650665	0.0451855
cg00031476	0.00701748	0.207773	0.164997
cg00031491	3.97544e-05	0.802697	0.859275
cg00031556	0.21726	0.868409	0.88767
cg00031663	0.00495957	0.0415222	0.0315547
cg00031708	0.000554114	0.799361	0.853318
cg00031722	0.00141516	0.903685	0.916048
cg00031759	0.000384082	0.109495	0.088113
cg00031779	0.621596	0.693573	0.671183
cg00031896	0.17419	0.211223	0.188831
cg00031967	1.08568e-07	0.0621039	0.0471872
cg00031973	0.305303	0.22128	0.184315
cg00032036	0.000138422	0.110031	0.08295
cg00032192	0.370064	0.902348	0.906879
cg00032205	0.894916	0.15372	0.158983
cg00032227	3.03155e-05	0.062157	0.0458821
cg00032246	0.0882065	0.318287	0.268864
cg00032308	0.00823229	0.797967	0.852283
cg00032366	0.744356	0.724987	0.732437
cg00032419	0.0201315	0.0412933	0.0243886
cg00032490	0.640573	0.877388	0.870833
cg00032609	0.287661	0.574281	0.544555
cg00032610	0.00479149	0.926022	0.936902
cg00032643	0.170829	0.917836	0.922703
cg00032664	0.0324581	0.891964	0.903169
cg00032666	0.0807604	0.698119	0.740375
cg00032686	8.81908e-06	0.054001	0.0384469
cg00032701	0.004902	0.825129	0.857826
cg00032756	0.544128	0.139168	0.123529
cg00032789	8.2425e-06	0.106782	0.0792021
cg00032805	0.176235	0.0851112	0.0710525
cg00032852	0.000273073	0.0917508	0.0678974
cg00032879	0.279883	0.841178	0.863922
cg00032884	0.418923	0.893678	0.880271
cg00032912	0.281031	0.343181	0.397528
cg00032959	0.29829	0.855652	0.871803
cg00033102	0.00175407	0.576276	0.544871
cg00033127	0.000527542	0.10395	0.0807058
cg00033155	0.168205	0.406431	0.459289
cg00033165	7.11628e-05	0.708284	0.553224
cg00033209	0.0452644	0.770973	0.56488
cg00033213	0.526624	0.315795	0.253872
cg00033220	1.90774e-09	0.0974241	0.0583465
cg00033304	0.551693	0.844319	0.850691
cg00033334	3.08835e-09	0.890011	0.919708
cg00033371	0.803393	0.957883	0.955882
cg00033457	0.396371	0.11267	0.100119
cg00033490	0.757506	0.879131	0.872634
cg00033516	0.0380332	0.0893693	0.0727124
cg00033533	0.000207378	0.127593	0.0925365
cg00033551	0.631731	0.940422	0.942995
cg00033584	0.0764222	0.731964	0.709423
cg00033643	7.13792e-06	0.096538	0.0642977
cg00033666	0.155486	0.413092	0.464812
cg00033668	6.40158e-08	0.0898981	0.0659994
cg00033703	0.560345	0.916253	0.91228
cg00033773	0.153127	0.888849	0.900612
cg00033806	0.0075757	0.859631	0.886886
cg00033834	0.535618	0.820472	0.831218
cg00033877	0.0392365	0.800948	0.834336
cg00033909	0.332294	0.828788	0.798164
cg00033915	0.109686	0.904941	0.88734
cg00034003	0.514654	0.833579	0.84127
cg00034019	0.000126725	0.0453563	0.0298105
cg00034039	0.0848582	0.121669	0.109452
cg00034076	0.633217	0.077951	0.0846375
cg00034101	0.0817567	0.132218	0.228788
cg00034130	0.224629	0.178936	0.168008
cg00034154	0.300724	0.475906	0.428397
cg00034336	0.270016	0.828369	0.778685
cg00034376	2.34125e-05	0.09547	0.0667138
cg00034407	0.0909195	0.91683	0.907016
cg00034416	4.97496e-06	0.0599846	0.0385931
cg00034433	8.95219e-06	0.0813007	0.0561472
cg00034468	0.167627	0.321243	0.310691
cg00034555	2.53107e-05	0.0689893	0.0487583
cg00034556	0.907601	0.365853	0.367798
cg00034559	0.393723	0.323351	0.364235
cg00034574	0.0314484	0.889597	0.902139
cg00034604	0.884625	0.87308	0.874722
cg00034611	0.237663	0.825666	0.842257
cg00034639	3.01299e-05	0.773552	0.810364
cg00034650	0.488061	0.969156	0.963626
cg00034731	0.481464	0.782993	0.792119
cg00034755	0.504249	0.818205	0.811326
cg00034769	0.00907453	0.585818	0.487309
cg00034852	0.012307	0.138648	0.117267
cg00035000	0.386015	0.118125	0.146817
cg00035074	2.12187e-09	0.886151	0.920462
cg00035197	0.000901699	0.626736	0.685959
cg00035220	0.474099	0.852998	0.837267
cg00035237	2.86098e-07	0.0729647	0.0475502
cg00035249	8.47397e-05	0.0577659	0.0373316
cg00035268	0.716306	0.859715	0.852793
cg00035316	0.626248	0.102226	0.110861
cg00035326	0.0361081	0.17138	0.151441
cg00035347	0.561745	0.602703	0.610765
cg00035398	0.936496	0.0689686	0.0681809
cg00035449	0.223658	0.482864	0.630099
cg00035452	3.47537e-07	0.873767	0.902693
cg00035453	4.3261e-06	0.0993904	0.0713228
cg00035608	0.000174265	0.0912851	0.0748265
cg00035623	3.66757e-05	0.145877	0.105367
cg00035630	0.644229	0.906891	0.900525
cg00035636	0.566506	0.0976608	0.118601
cg00035673	0.0183765	0.90105	0.91429
cg00035812	3.52632e-05	0.0955704	0.068443
cg00035847	0.0216175	0.318543	0.277563
cg00035889	4.91653e-07	0.895854	0.918653
cg00035923	0.00261898	0.697298	0.752607
cg00035937	0.0622683	0.831653	0.791047
cg00035945	0.197229	0.117434	0.106525
cg00035969	0.266756	0.814409	0.779206
cg00035980	0.352462	0.873831	0.882769
cg00036011	0.424967	0.114189	0.0998874
cg00036110	0.391241	0.711801	0.694284
cg00036115	0.0330753	0.194159	0.174006
cg00036119	0.955677	0.414738	0.416151
cg00036137	0.238043	0.769603	0.791295
cg00036258	3.26605e-06	0.894434	0.915588
cg00036263	0.00645948	0.899149	0.925731
cg00036299	0.644548	0.130223	0.122559
cg00036324	0.0126821	0.795881	0.819415
cg00036328	0.00914552	0.105323	0.0769106
cg00036347	0.395635	0.212707	0.244179
cg00036369	0.539609	0.915855	0.918496
cg00036386	0.000399958	0.0733034	0.0539745
cg00036408	0.806884	0.168705	0.184034
cg00036440	8.43097e-06	0.138196	0.104389
cg00036570	0.000151533	0.831205	0.860004
cg00036585	0.753423	0.889684	0.892777
cg00036588	1.77311e-05	0.74597	0.840026
cg00036599	0.00472354	0.876006	0.898737
cg00036614	0.270368	0.917921	0.911376
cg00036664	0.08994	0.121229	0.0919355
cg00036723	0.964686	0.338729	0.337568
cg00036732	0.300036	0.82027	0.796984
cg00036788	0.320478	0.188255	0.249815
cg00036871	0.679569	0.457025	0.471357
cg00036976	0.120143	0.509066	0.5591
cg00037013	0.144175	0.144944	0.127308
cg00037056	0.000499153	0.862002	0.883855
cg00037058	5.36577e-09	0.060148	0.0373713
cg00037072	0.000307659	0.056906	0.0423471
cg00037117	0.316884	0.821072	0.838152
cg00037153	0.100368	0.0725878	0.0667008
cg00037186	0.0162054	0.170331	0.150856
cg00037223	0.00786432	0.517462	0.594721
cg00037314	0.199792	0.955368	0.962754
cg00037388	0.00648391	0.0874962	0.0742488
cg00037400	0.220516	0.149798	0.124046
cg00037406	0.0985014	0.89645	0.905535
cg00037441	0.00248225	0.12781	0.107428
cg00037450	3.533e-06	0.082901	0.0522309
cg00037457	0.336935	0.130657	0.171337
cg00037681	0.124566	0.882556	0.847548
cg00037763	0.0404212	0.897965	0.911715
cg00037856	0.0422547	0.810957	0.769144
cg00037930	0.000395435	0.902589	0.916211
cg00037940	0.0968983	0.913401	0.920751
cg00037952	0.491201	0.762314	0.747594
cg00038020	0.392611	0.818401	0.795438
cg00038131	0.082975	0.875702	0.896869
cg00038167	0.000888117	0.585243	0.643285
cg00038233	0.154082	0.765802	0.745587
cg00038239	1.63396e-05	0.951571	0.966829
cg00038298	0.580318	0.890907	0.894081
cg00038342	0.02283	0.89424	0.909405
cg00038436	9.2851e-07	0.131337	0.0940125
cg00038446	0.861558	0.885243	0.887521
cg00038584	0.664382	0.83917	0.84323
cg00038665	0.000946144	0.929107	0.938221
cg00038675	0.326852	0.755296	0.724807
cg00038711	0.00013589	0.158723	0.111043
cg00038736	0.219899	0.271931	0.362215
cg00038857	0.810031	0.824852	0.822215
cg00038877	1.14901e-05	0.92272	0.932885
cg00039016	0.781805	0.866031	0.869681
cg00039044	0.0054254	0.0485694	0.0397231
cg00039057	0.105723	0.279278	0.263734
cg00039070	4.81847e-05	0.90869	0.928303
cg00039129	0.211402	0.832932	0.813798
cg00039147	0.360406	0.590251	0.605421
cg00039176	0.795926	0.456473	0.451283
cg00039177	0.234372	0.10654	0.101205
cg00039326	0.422841	0.735941	0.749264
cg00039385	0.00808518	0.172743	0.13931
cg00039441	0.0729453	0.0924943	0.0829971
cg00039463	0.00354348	0.595216	0.650474
cg00039478	1.88889e-07	0.83869	0.869965
cg00039480	0.448011	0.863695	0.850334
cg00039489	0.42724	0.805182	0.782485
cg00039505	5.82421e-06	0.169127	0.146517
cg00039564	0.415364	0.141282	0.134291
cg00039627	0.000105008	0.111729	0.0847042
cg00039793	2.03916e-07	0.047868	0.0283879
cg00039794	4.48364e-05	0.0721125	0.0481829
cg00039801	0.00023289	0.0745788	0.0537656
cg00039864	0.719988	0.816001	0.821481
cg00039936	0.0209502	0.828899	0.84796
cg00039960	7.67951e-08	0.125348	0.0874014
cg00040007	0.0545724	0.0686664	0.0596708
cg00040008	0.000314643	0.106756	0.0827698
cg00040013	0.000544091	0.263936	0.18372
cg00040016	0.804413	0.870282	0.872142
cg00040027	0.1899	0.927599	0.918778
cg00040047	0.00285202	0.92609	0.934914
cg00040067	0.00150623	0.799209	0.828073
cg00040103	0.297664	0.638692	0.674769
cg00040268	0.0315281	0.226188	0.367293
cg00040312	0.699553	0.159848	0.176214
cg00040322	0.0172065	0.857771	0.877757
cg00040367	0.000200091	0.0637494	0.0466931
cg00040380	5.28142e-06	0.0655425	0.0426076
cg00040411	0.00290619	0.757578	0.79537
cg00040419	0.131354	0.641217	0.559382
cg00040423	1.73067e-06	0.12808	0.106427
cg00040426	0.550541	0.789423	0.80232
cg00040427	0.0531654	0.850015	0.873495
cg00040446	3.91032e-06	0.17076	0.110014
cg00040455	0.865758	0.277335	0.286552
cg00040466	0.00519635	0.725307	0.766692
cg00040486	0.586603	0.896747	0.902213
cg00040530	0.156407	0.795499	0.662974
cg00040566	0.159834	0.932983	0.942761
cg00040569	4.2653e-05	0.0856807	0.0565156
cg00040575	0.587823	0.333168	0.352389
cg00040588	0.108394	0.520817	0.555878
cg00040590	0.0435914	0.835478	0.86499
cg00040646	0.270795	0.183232	0.136857
cg00040708	1.87557e-05	0.771293	0.826559
cg00040749	0.0913527	0.788752	0.821399
cg00040837	0.00625355	0.869421	0.772006
cg00040861	8.62661e-05	0.0798705	0.0602062
cg00040862	0.13924	0.803342	0.820083
cg00040873	3.7263e-05	0.24223	0.203774
cg00040923	0.0341114	0.578576	0.632128
cg00040945	0.000295122	0.0515718	0.0377121
cg00040986	0.474057	0.93072	0.933651
cg00041014	0.697713	0.895502	0.892262
cg00041047	0.522897	0.927184	0.9219
cg00041084	0.00187163	0.0949008	0.0714156
cg00041270	0.36184	0.773492	0.740617
cg00041311	0.539097	0.910744	0.908029
cg00041328	1.05719e-05	0.0663769	0.0436914
cg00041368	0.613344	0.915438	0.921173
cg00041401	0.00165113	0.577896	0.491046
cg00041467	1.36663e-08	0.12169	0.0790826
cg00041564	0.0531871	0.809838	0.826542
cg00041575	0.132909	0.768858	0.724436
cg00041599	0.171569	0.105784	0.166724
cg00041636	0.519179	0.808417	0.819622
cg00041641	0.813514	0.745535	0.747943
cg00041666	0.728612	0.270641	0.285947
cg00041759	5.70107e-08	0.0648684	0.0442739
cg00041865	0.143871	0.933734	0.929465
cg00041872	0.239276	0.286061	0.253091
cg00041873	1.41172e-05	0.889547	0.916143
cg00041898	0.134281	0.911849	0.928942
cg00041901	2.26906e-06	0.0659088	0.045164
cg00041989	0.385783	0.716392	0.693388
cg00042059	0.236038	0.846877	0.817677
cg00042081	0.55012	0.921207	0.925195
cg00042144	0.00322301	0.0696776	0.0515843
cg00042156	0.897716	0.786295	0.788686
cg00042186	0.086548	0.241442	0.193057
cg00042208	0.567457	0.800313	0.791584
cg00042246	0.138697	0.271488	0.226896
cg00042254	0.971411	0.730435	0.730034
cg00042263	0.0225225	0.665559	0.740367
cg00042325	0.00137432	0.675647	0.741799
cg00042335	3.42792e-05	0.0564939	0.0443647
cg00042341	0.096616	0.0806254	0.0724591
cg00042356	5.34899e-09	0.0552104	0.0339967
cg00042409	0.0116577	0.578955	0.518996
cg00042478	0.124378	0.843192	0.801019
cg00042568	0.0253203	0.304074	0.25339
cg00042611	0.409813	0.906458	0.880486
cg00042657	5.64239e-05	0.927248	0.946518
cg00042683	0.931807	0.936236	0.936435
cg00042837	0.170264	0.718784	0.658312
cg00042874	0.000960446	0.0498955	0.0317038
cg00042882	0.182748	0.820226	0.755253
cg00042914	0.598521	0.844724	0.85207
cg00043004	0.0328993	0.187157	0.169569
cg00043005	0.000542211	0.868656	0.892679
cg00043043	0.00209849	0.903335	0.915727
cg00043076	0.338505	0.815143	0.835803
cg00043080	0.375733	0.924627	0.919292
cg00043095	0.0627566	0.120076	0.108712
cg00043284	0.002735	0.850723	0.887764
cg00043324	0.0290248	0.910837	0.919587
cg00043364	0.0471903	0.811236	0.835659
cg00043371	0.00294042	0.0554246	0.0413423
cg00043379	0.0253454	0.046517	0.038094
cg00043444	0.00163824	0.62276	0.739056
cg00043510	1.81634e-07	0.234386	0.133809
cg00043524	0.528344	0.929116	0.930948
cg00043564	0.8159	0.212675	0.221644
cg00043591	0.547293	0.823463	0.833638
cg00043599	0.421258	0.548399	0.566346
cg00043788	0.714433	0.136668	0.127922
cg00043790	0.13144	0.64941	0.67757
cg00043792	0.232969	0.833404	0.804209
cg00043800	0.188505	0.750303	0.78075
cg00043819	0.0188047	0.0568317	0.0415812
cg00043949	0.718	0.86709	0.861904
cg00044050	5.27916e-05	0.179456	0.139174
cg00044097	0.181022	0.624521	0.560874
cg00044107	0.419192	0.164635	0.182963
cg00044170	0.488112	0.0443376	0.0419064
cg00044245	0.0426605	0.147052	0.121944
cg00044289	0.00520965	0.167216	0.124956
cg00044299	0.950846	0.542378	0.545508
cg00044318	4.20041e-06	0.827921	0.859072
cg00044354	0.294374	0.672939	0.642386
cg00044372	0.143752	0.842803	0.798906
cg00044463	0.0297995	0.128212	0.103059
cg00044466	0.865254	0.329185	0.336573
cg00044501	0.407118	0.702121	0.713718
cg00044505	0.399381	0.336641	0.313208
cg00044665	0.702174	0.598023	0.585494
cg00044729	0.00556444	0.658094	0.704659
cg00044796	0.796362	0.107797	0.117541
cg00044871	0.923016	0.341071	0.344073
cg00044950	0.324878	0.938065	0.934832
cg00044995	0.934076	0.136986	0.138861
cg00045061	6.78681e-05	0.10392	0.0786633
cg00045070	0.0918831	0.647881	0.7408
cg00045114	0.363263	0.879562	0.859031
cg00045118	7.96221e-05	0.396425	0.520682
cg00045190	2.22706e-05	0.0416428	0.0242787
cg00045227	0.163464	0.503353	0.543366
cg00045275	0.00432615	0.0898271	0.0597597
cg00045303	3.02258e-05	0.0578163	0.0401297
cg00045439	3.26587e-05	0.130442	0.0939507
cg00045515	0.308139	0.923629	0.916279
cg00045532	0.192967	0.55977	0.551207
cg00045607	0.380715	0.835866	0.812365
cg00045689	0.726276	0.862521	0.867001
cg00045690	0.083372	0.781277	0.814394
cg00045748	0.0408687	0.845889	0.863863
cg00045753	0.882533	0.87528	0.877473
cg00045762	0.188597	0.615897	0.647029
cg00045787	0.393832	0.799033	0.827255
cg00045900	0.397322	0.890917	0.896142
cg00045902	0.567645	0.597315	0.580943
cg00045910	0.458585	0.493178	0.478641
cg00046018	0.000132794	0.0686652	0.0525324
cg00046021	0.0172581	0.928523	0.936251
cg00046026	0.0306615	0.653419	0.692158
cg00046041	6.62174e-06	0.144791	0.111405
cg00046099	0.849451	0.488788	0.507688
cg00046105	0.939127	0.868358	0.866253
cg00046156	0.058644	0.759704	0.803908
cg00046336	0.327828	0.847503	0.859644
cg00046410	0.636582	0.905292	0.907551
cg00046499	0.905897	0.0993683	0.102698
cg00046537	0.0664357	0.220616	0.202938
cg00046560	3.25192e-05	0.10528	0.0766876
cg00046623	0.0715032	0.914272	0.921969
cg00046625	3.43127e-05	0.060437	0.0440184
cg00046744	0.674676	0.0936417	0.0896771
cg00046802	0.0733926	0.843359	0.860064
cg00046815	3.92532e-05	0.0989989	0.077036
cg00046899	0.616132	0.380925	0.354348
cg00046913	0.000200255	0.105035	0.0826417
cg00046991	0.255171	0.911849	0.924995
cg00047050	9.08848e-05	0.210781	0.151233
cg00047052	0.45632	0.867308	0.876211
cg00047079	6.97655e-09	0.763157	0.819709
cg00047147	0.371293	0.901292	0.905527
cg00047162	0.671064	0.531144	0.525982
cg00047185	0.909101	0.724171	0.722602
cg00047287	0.0776216	0.524657	0.596869
cg00047338	0.163562	0.847707	0.870666
cg00047469	1.12513e-06	0.124231	0.0877966
cg00047501	0.437305	0.887805	0.881854
cg00047532	0.202255	0.783664	0.798013
cg00047553	0.947773	0.600304	0.604308
cg00047683	0.00551531	0.789806	0.825397
cg00047694	0.00230785	0.364547	0.297956
cg00047753	0.146315	0.467607	0.538046
cg00047815	0.379266	0.901649	0.90585
cg00047843	0.00313134	0.659989	0.690847
cg00047844	0.00223127	0.0572688	0.048257
cg00048178	1.79665e-06	0.176152	0.143864
cg00048370	0.213692	0.615852	0.672078
cg00048381	0.00266244	0.856921	0.886019
cg00048436	0.0212468	0.351547	0.450423
cg00048697	0.48305	0.85934	0.847284
cg00048705	0.00760592	0.86123	0.900617
cg00048743	0.189597	0.260939	0.231317
cg00048746	6.88428e-09	0.147788	0.106128
cg00048759	0.223005	0.375195	0.397294
cg00048832	0.000144877	0.126813	0.0956831
cg00048838	0.0420569	0.0610615	0.0529974
cg00049033	0.345441	0.135853	0.119744
cg00049047	0.76508	0.0971223	0.103913
cg00049102	0.108088	0.913554	0.930531
cg00049156	0.0919623	0.922506	0.886854
cg00049253	0.00825749	0.108643	0.0772603
cg00049286	0.000408484	0.0706639	0.0551297
cg00049323	0.00938453	0.506011	0.407395
cg00049330	3.49613e-07	0.0953272	0.0639615
cg00049380	0.684147	0.884732	0.889058
cg00049382	1.0352e-05	0.152609	0.0912923
cg00049400	0.354027	0.938187	0.922003
cg00049411	6.19229e-06	0.195673	0.151457
cg00049440	0.098657	0.877746	0.769198
cg00049475	0.583746	0.697698	0.711072
cg00049502	0.00508911	0.205398	0.148886
cg00049595	0.110349	0.270067	0.310061
cg00049616	0.000198299	0.90291	0.921888
cg00049664	0.980725	0.21417	0.215462
cg00049691	2.55125e-07	0.91105	0.935104
cg00049709	0.085504	0.64435	0.596933
cg00049718	2.8966e-10	0.0618556	0.0410634
cg00049729	0.683986	0.218867	0.235482
cg00049868	0.026895	0.89518	0.905533
cg00049883	0.0219727	0.686855	0.553216
cg00049892	0.37053	0.839987	0.812509
cg00049894	6.45514e-05	0.87493	0.895211
cg00049947	0.00462577	0.0999194	0.0849097
cg00049973	0.000133029	0.0669791	0.0454209
cg00050133	0.894765	0.875068	0.8733
cg00050152	0.0161625	0.0766737	0.0614386
cg00050224	0.00541288	0.932865	0.940791
cg00050247	5.51835e-07	0.132791	0.0894612
cg00050250	0.0472121	0.869055	0.889144
cg00050271	0.134113	0.728883	0.775785
cg00050289	0.640804	0.921372	0.919698
cg00050294	0.500018	0.619376	0.589874
cg00050312	1.62736e-09	0.111166	0.0675422
cg00050336	0.275197	0.666909	0.685303
cg00050375	0.210828	0.743117	0.715993
cg00050402	0.448358	0.583836	0.604762
cg00050482	0.152537	0.356946	0.414747
cg00050496	0.0342313	0.661778	0.595291
cg00050555	4.32325e-05	0.116449	0.0981728
cg00050590	0.00831902	0.0829814	0.0655089
cg00050618	0.996243	0.899276	0.899227
cg00050654	0.113171	0.467853	0.525324
cg00050692	0.0813913	0.884458	0.823635
cg00050792	0.144155	0.891444	0.902764
cg00050872	0.891832	0.243685	0.241347
cg00050938	0.0644157	0.712446	0.7694
cg00050984	0.00269335	0.0536064	0.0421058
cg00051068	0.000675576	0.0697008	0.0499922
cg00051154	0.596847	0.28982	0.344935
cg00051179	0.368125	0.0994318	0.0890208
cg00051307	0.975748	0.79153	0.790873
cg00051371	0.00758177	0.613172	0.656024
cg00051483	0.120527	0.725475	0.642918
cg00051510	4.8625e-06	0.66801	0.741401
cg00051546	0.0159729	0.0722166	0.0627138
cg00051590	0.00790156	0.858837	0.871845
cg00051595	0.00699748	0.0822469	0.067214
cg00051623	0.72301	0.814675	0.812125
cg00051662	0.810672	0.817664	0.821192
cg00051704	0.114566	0.906966	0.913188
cg00051782	6.6603e-08	0.115021	0.0759848
cg00051818	0.017296	0.885234	0.897586
cg00051952	0.419907	0.733241	0.745141
cg00051979	0.128166	0.154287	0.137458
cg00052046	0.000155598	0.861363	0.879595
cg00052246	0.737067	0.77981	0.766551
cg00052290	0.00297493	0.0741656	0.0593199
cg00052385	0.226161	0.817321	0.833305
cg00052422	0.00108932	0.0386902	0.0295202
cg00052433	0.000414849	0.880079	0.903032
cg00052482	0.234959	0.808871	0.797451
cg00052550	0.000626049	0.0888089	0.0685173
cg00052561	0.000145829	0.23186	0.192444
cg00052578	0.120312	0.232154	0.195258
cg00052588	0.23582	0.852318	0.866947
cg00052626	0.382773	0.0688036	0.0643055
cg00052665	0.637685	0.84657	0.854281
cg00052684	0.202823	0.769673	0.723296
cg00052772	0.0880999	0.614037	0.646471
cg00052853	0.847234	0.872105	0.866644
cg00052903	0.789298	0.887965	0.892075
cg00052932	0.0732025	0.691109	0.580211
cg00052964	0.401449	0.949363	0.944175
cg00053010	0.00812052	0.0483867	0.0396394
cg00053063	0.218125	0.855729	0.871714
cg00053073	0.00893898	0.194039	0.149268
cg00053086	0.306198	0.86074	0.867582
cg00053135	0.401534	0.911625	0.923815
cg00053261	0.378598	0.899569	0.90737
cg00053292	0.232323	0.130056	0.121548
cg00053361	0.569527	0.820257	0.810121
cg00053373	0.333481	0.122051	0.0983202
cg00053393	0.508207	0.3102	0.319597
cg00053507	0.00899123	0.115872	0.0823183
cg00053536	2.03376e-07	0.736181	0.782938
cg00053647	0.000857041	0.147285	0.120917
cg00053661	9.68628e-07	0.0993397	0.0706208
cg00053728	0.322694	0.754695	0.780131
cg00053755	0.598308	0.774305	0.782005
cg00053769	0.494335	0.874485	0.883086
cg00053851	0.0111425	0.745888	0.793918
cg00053870	0.00423562	0.875059	0.89414
cg00053916	0.0171948	0.437172	0.301809
cg00053927	0.921752	0.816853	0.81806
cg00054173	0.122813	0.831897	0.847257
cg00054197	0.113232	0.760805	0.786591
cg00054210	0.342309	0.183239	0.240452
cg00054243	0.409146	0.804467	0.800432
cg00054248	0.630361	0.922091	0.925245
cg00054301	0.0274297	0.838282	0.856172
cg00054352	0.000322174	0.845401	0.894223
cg00054408	0.817727	0.164973	0.168964
cg00054409	0.0904189	0.779429	0.730438
cg00054472	0.686908	0.169674	0.15667
cg00054496	0.787658	0.890365	0.893544
cg00054511	1.7498e-05	0.101925	0.0847082
cg00054525	0.00151544	0.0728938	0.0596276
cg00054572	0.241076	0.88524	0.873676
cg00054639	0.883666	0.565863	0.562238
cg00054692	0.00400875	0.137115	0.101337
cg00054702	0.542184	0.122335	0.104553
cg00054706	2.14252e-06	0.0790673	0.0589157
cg00054741	0.0352175	0.88086	0.894071
cg00054771	0.53958	0.111168	0.124476
cg00054774	0.392976	0.630198	0.606588
cg00054791	0.094176	0.102155	0.0757394
cg00054890	0.188368	0.890129	0.897984
cg00054971	0.92851	0.857886	0.855534
cg00055052	9.28812e-08	0.823025	0.859508
cg00055073	0.0979833	0.853642	0.81983
cg00055233	0.543168	0.243943	0.257398
cg00055292	0.235833	0.6745	0.648165
cg00055341	0.728697	0.167273	0.177967
cg00055359	0.621338	0.183994	0.20053
cg00055434	0.322267	0.856284	0.831192
cg00055462	0.0505784	0.90782	0.879625
cg00055510	0.0197482	0.651068	0.726392
cg00055529	0.646969	0.461084	0.450661
cg00055555	0.963827	0.113992	0.113532
cg00055557	0.000163595	0.151105	0.111825
cg00055603	0.525035	0.801991	0.78819
cg00055617	0.00207144	0.449175	0.364973
cg00055679	0.287036	0.107834	0.140552
cg00055726	0.0152918	0.503733	0.445863
cg00055764	0.528256	0.74225	0.759367
cg00055771	0.967774	0.774124	0.775217
cg00055811	0.385154	0.857281	0.863921
cg00055848	0.000189994	0.0687509	0.054139
cg00055881	0.40571	0.865681	0.882971
cg00055981	0.103156	0.792949	0.825769
cg00055986	0.00581601	0.462596	0.546418
cg00056002	0.35591	0.890704	0.873542
cg00056066	0.110791	0.079134	0.157471
cg00056074	5.25294e-07	0.118076	0.0686528
cg00056202	0.0973519	0.156529	0.135087
cg00056257	0.0863521	0.516991	0.575114
cg00056268	0.972022	0.749752	0.749464
cg00056433	0.619419	0.179013	0.191821
cg00056489	0.0555313	0.697439	0.911152
cg00056497	0.0367054	0.419328	0.479305
cg00056541	0.834076	0.619857	0.615178
cg00056578	0.0822246	0.127924	0.101322
cg00056624	0.000131901	0.099824	0.075606
cg00056628	1.73878e-08	0.125861	0.0895113
cg00056676	1.31589e-05	0.117521	0.0886968
cg00056719	8.00641e-07	0.0622522	0.0452863
cg00056754	0.399717	0.833114	0.852846
cg00056767	1.79928e-06	0.112685	0.0772495
cg00056985	0.221283	0.10377	0.0802886
cg00057092	0.686446	0.921173	0.916085
cg00057114	0.000147565	0.873383	0.894381
cg00057208	0.044635	0.883864	0.894689
cg00057231	0.235784	0.539247	0.556445
cg00057240	0.812904	0.845023	0.838883
cg00057272	0.0229811	0.764741	0.656077
cg00057317	6.0973e-06	0.08916	0.0657358
cg00057324	0.323563	0.891029	0.901469
cg00057393	2.75609e-06	0.130353	0.097934
cg00057434	0.836796	0.165282	0.160257
cg00057476	0.000176562	0.732854	0.777154
cg00057517	0.658156	0.889362	0.892113
cg00057569	2.57809e-06	0.139218	0.0921288
cg00057593	0.535979	0.77944	0.787596
cg00057603	0.640906	0.838632	0.848244
cg00057661	5.09433e-05	0.0951031	0.073089
cg00057663	0.0290957	0.333846	0.296283
cg00057667	0.343138	0.844727	0.804581
cg00057676	0.000283758	0.0684431	0.0519391
cg00057700	2.54096e-05	0.115481	0.0741397
cg00057722	0.467276	0.34368	0.368619
cg00057791	0.00509633	0.877121	0.895247
cg00057900	0.00103272	0.892113	0.905535
cg00057966	0.0370412	0.821467	0.783041
cg00058009	0.431925	0.604585	0.593822
cg00058026	0.00279846	0.787608	0.825811
cg00058113	0.032803	0.0629501	0.0490644
cg00058163	0.0595804	0.615045	0.666396
cg00058291	0.415518	0.812218	0.788248
cg00058296	0.741569	0.935258	0.932851
cg00058299	3.15636e-07	0.172028	0.127891
cg00058329	0.418008	0.0648676	0.0592715
cg00058413	0.0141465	0.89716	0.907634
cg00058449	0.0951881	0.942288	0.874985
cg00058515	0.131752	0.578329	0.62112
cg00058644	0.828642	0.901206	0.89937
cg00058708	0.411044	0.188868	0.182153
cg00058771	0.00030471	0.0713332	0.0540628
cg00058786	1.86173e-07	0.0973344	0.0691511
cg00058799	0.150375	0.827598	0.8376
cg00058857	1.87643e-05	0.853203	0.87959
cg00058879	0.467441	0.229642	0.261217
cg00058887	0.825314	0.477608	0.468856
cg00058923	0.523569	0.894422	0.88641
cg00058938	0.32488	0.44435	0.430887
cg00059015	0.0996545	0.919032	0.926306
cg00059024	0.0274168	0.0896833	0.0772712
cg00059034	9.04506e-05	0.0897527	0.0574408
cg00059053	0.000329222	0.15139	0.10478
cg00059089	0.114946	0.679284	0.623044
cg00059161	0.837131	0.875169	0.87817
cg00059165	0.00234339	0.872016	0.891687
cg00059225	0.123574	0.0844856	0.127972
cg00059240	0.514603	0.957896	0.953666
cg00059246	0.323484	0.295932	0.318217
cg00059309	0.209729	0.578833	0.524213
cg00059374	0.471405	0.511906	0.493368
cg00059399	2.32611e-05	0.525957	0.399246
cg00059424	3.49855e-07	0.0666109	0.0426548
cg00059459	0.0104624	0.767992	0.707071
cg00059643	0.61432	0.786419	0.782785
cg00059652	0.103687	0.858651	0.811355
cg00059662	0.00666104	0.877111	0.891599
cg00059699	0.431481	0.909721	0.90093
cg00059707	0.779297	0.755845	0.750086
cg00059737	0.110751	0.713725	0.652679
cg00059740	6.88005e-06	0.089314	0.0635528
cg00059782	0.0333559	0.0559483	0.0437967
cg00059854	0.299564	0.850741	0.834821
cg00059879	0.409896	0.909384	0.903181
cg00059911	0.274619	0.120749	0.0953564
cg00059930	0.076846	0.600255	0.634626
cg00060061	0.227458	0.839808	0.859523
cg00060287	1.38692e-06	0.0919836	0.0598755
cg00060304	0.000257386	0.0981944	0.0694333
cg00060320	0.000532374	0.0701831	0.0533435
cg00060374	0.719043	0.605719	0.599179
cg00060403	4.17153e-05	0.116179	0.0757176
cg00060484	0.418165	0.790137	0.764044
cg00060500	0.000191998	0.111695	0.0916188
cg00060605	0.179311	0.863661	0.874558
cg00060606	0.00728889	0.045966	0.0340347
cg00060627	0.867035	0.922482	0.921349
cg00060641	0.806936	0.587593	0.594247
cg00060649	0.0930864	0.88731	0.838719
cg00060715	0.0267588	0.598514	0.630193
cg00060762	9.13064e-06	0.0689716	0.0489531
cg00060800	0.212776	0.371462	0.403219
cg00060836	0.14025	0.865395	0.834773
cg00060880	0.000373161	0.112623	0.0875358
cg00060882	0.0704547	0.363771	0.393871
cg00060933	0.000270086	0.0809031	0.0588879
cg00060956	0.00929662	0.841416	0.865046
cg00060975	0.000486198	0.0941889	0.07458
cg00061031	0.348076	0.329433	0.373578
cg00061039	0.0014562	0.713611	0.803679
cg00061059	0.419198	0.125512	0.115949
cg00061086	0.00522656	0.0635319	0.0471078
cg00061150	3.02121e-06	0.861584	0.887683
cg00061185	0.590694	0.827163	0.814783
cg00061264	0.0221803	0.135619	0.120053
cg00061306	0.000371275	0.917212	0.93201
cg00061413	0.386817	0.547449	0.524336
cg00061520	0.0654692	0.901743	0.851789
cg00061551	0.330358	0.752739	0.781162
cg00061629	0.0154249	0.208785	0.298738
cg00061635	0.571543	0.83114	0.816315
cg00061678	0.56638	0.904932	0.911768
cg00061695	0.0290968	0.560147	0.613086
cg00061764	0.131384	0.870906	0.861392
cg00061769	0.000164545	0.0677	0.0452326
cg00061792	0.304043	0.706247	0.673795
cg00061805	0.00065678	0.909664	0.925844
cg00061811	0.502026	0.815303	0.836865
cg00061860	0.986799	0.838031	0.837724
cg00061989	3.64547e-05	0.0608872	0.0484903
cg00062020	0.768777	0.583153	0.594666
cg00062070	0.0956809	0.761929	0.745735
cg00062072	0.038775	0.686645	0.83545
cg00062119	0.000565253	0.0560152	0.0361206
cg00062245	0.414271	0.153047	0.178763
cg00062282	0.00934435	0.516695	0.454417
cg00062285	0.140858	0.905972	0.914611
cg00062312	3.95985e-06	0.0813974	0.0515903
cg00062356	0.00454369	0.160612	0.127352
cg00062367	0.111232	0.775336	0.857761
cg00062437	0.31119	0.635416	0.612586
cg00062592	0.0020399	0.0974411	0.0748978
cg00062736	0.0304367	0.560732	0.35706
cg00062776	0.00489478	0.87361	0.916227
cg00062873	0.65922	0.937955	0.940593
cg00063006	0.44627	0.71087	0.723933
cg00063040	1.67616e-05	0.6234	0.668239
cg00063066	1.66171e-05	0.17996	0.134489
cg00063077	0.12096	0.0654694	0.0520037
cg00063111	0.094205	0.280583	0.240911
cg00063144	0.888935	0.917383	0.916757
cg00063174	0.146144	0.0543665	0.105608
cg00063246	0.260853	0.909073	0.920529
cg00063291	0.880278	0.89248	0.893694
cg00063346	0.789204	0.814401	0.818747
cg00063357	0.493539	0.881571	0.892111
cg00063369	0.127204	0.860384	0.837325
cg00063456	0.0711504	0.904309	0.880291
cg00063471	3.91734e-05	0.0899284	0.0633499
cg00063503	0.381873	0.883917	0.888266
cg00063535	0.00221384	0.78363	0.827069
cg00063567	4.88546e-06	0.053358	0.0374295
cg00063649	2.10196e-07	0.0625628	0.0433277
cg00063699	0.661548	0.878324	0.881362
cg00063703	0.0575946	0.147957	0.136226
cg00063734	0.240107	0.636613	0.588858
cg00063744	0.205535	0.158502	0.168518
cg00063748	0.476143	0.731434	0.715194
cg00063773	0.718144	0.402046	0.406663
cg00063828	0.980662	0.240559	0.241306
cg00063909	0.0942964	0.35193	0.434566
cg00063945	8.961e-07	0.077832	0.0573221
cg00063979	0.65305	0.877308	0.871454
cg00063982	0.161262	0.892429	0.843353
cg00064020	0.00573562	0.382495	0.480041
cg00064051	0.00055489	0.0868271	0.0648431
cg00064080	0.0230664	0.864209	0.886371
cg00064235	0.326776	0.169746	0.144885
cg00064255	0.157349	0.0740421	0.113725
cg00064261	0.0170218	0.152812	0.128078
cg00064284	0.000170838	0.1108	0.0799467
cg00064296	0.0256111	0.834028	0.801165
cg00064336	0.195624	0.732707	0.706405
cg00064347	0.650725	0.0900392	0.0872183
cg00064415	0.000170101	0.0635914	0.0432693
cg00064531	0.171071	0.821155	0.84234
cg00064589	0.351996	0.904827	0.910146
cg00064778	0.746067	0.228939	0.219861
cg00064840	0.178353	0.253675	0.217427
cg00064950	3.31425e-06	0.106161	0.0719695
cg00065048	0.421498	0.272761	0.283847
cg00065071	2.47568e-11	0.123098	0.0921601
cg00065088	2.44225e-05	0.864199	0.88942
cg00065215	0.591937	0.113082	0.100696
cg00065226	0.00187107	0.85154	0.880989
cg00065302	0.000746399	0.654515	0.714025
cg00065368	0.00905921	0.912014	0.89833
cg00065385	5.08774e-06	0.924975	0.939773
cg00065396	0.739863	0.599784	0.609557
cg00065408	0.00448138	0.0887508	0.0727448
cg00065569	0.0849522	0.924308	0.930512
cg00065570	0.011707	0.512099	0.548236
cg00065726	0.00214092	0.110636	0.077094
cg00065905	0.265022	0.0800899	0.0694492
cg00065919	1.49544e-09	0.0725237	0.0480521
cg00065921	2.28455e-06	0.0594761	0.0399018
cg00065935	0.0237501	0.1342	0.112488
cg00065957	0.016246	0.353488	0.321166
cg00065998	0.62624	0.810472	0.804505
cg00066153	0.12032	0.910907	0.923023
cg00066184	0.0948051	0.664935	0.69593
cg00066198	0.000140523	0.0862251	0.063796
cg00066239	0.244649	0.663285	0.696343
cg00066270	0.0795672	0.638875	0.572628
cg00066351	0.998853	0.828939	0.828973
cg00066360	0.00131955	0.923241	0.934956
cg00066449	9.12588e-08	0.0810726	0.0513976
cg00066468	3.17423e-05	0.0701319	0.0541191
cg00066499	2.4983e-05	0.0638498	0.0395783
cg00066508	0.444114	0.912136	0.907977
cg00066512	0.962389	0.925041	0.924831
cg00066554	0.128976	0.882307	0.894676
cg00066627	3.68563e-07	0.675698	0.759219
cg00066663	0.477904	0.27995	0.264178
cg00066668	0.161469	0.919916	0.930876
cg00066671	3.88495e-07	0.0886247	0.0631145
cg00066722	0.0262012	0.892941	0.90513
cg00066729	0.000143766	0.0695041	0.0531745
cg00066748	0.168026	0.218035	0.313816
cg00066750	0.435026	0.863897	0.84922
cg00066805	0.436908	0.898398	0.905737
cg00066816	0.396933	0.277737	0.289818
cg00066817	0.0976502	0.861238	0.845968
cg00066828	1.67516e-06	0.828377	0.875948
cg00066854	0.319738	0.902374	0.876871
cg00066919	0.00424826	0.809144	0.845988
cg00066925	0.703062	0.901992	0.910479
cg00066942	3.16131e-05	0.338488	0.256624
cg00067018	0.79598	0.0997932	0.0930257
cg00067032	0.901002	0.725893	0.721266
cg00067058	3.55529e-06	0.844938	0.883867
cg00067102	8.99237e-07	0.0798287	0.0574591
cg00067124	0.00331423	0.911226	0.896087
cg00067126	0.00113452	0.240828	0.185687
cg00067141	0.28199	0.552242	0.526344
cg00067196	0.632613	0.668298	0.651641
cg00067274	0.705167	0.64553	0.637241
cg00067365	1.54574e-05	0.0455653	0.0278938
cg00067414	0.000378463	0.0967013	0.0731404
cg00067471	0.0134048	0.324456	0.284365
cg00067518	0.00612714	0.506435	0.567153
cg00067528	0.6456	0.824935	0.831801
cg00067538	0.00996787	0.85092	0.866579
cg00067574	0.101072	0.0503596	0.0427969
cg00067576	9.20049e-07	0.0907744	0.0670392
cg00067588	0.858542	0.858869	0.860959
cg00067600	0.0366292	0.568207	0.650887
cg00067606	0.512142	0.125	0.101818
cg00067720	0.262653	0.845153	0.791768
cg00067742	0.946326	0.892616	0.893529
cg00067758	0.364693	0.759626	0.72256
cg00067768	0.490105	0.870118	0.857052
cg00067814	0.000869852	0.256662	0.224845
cg00067824	0.560237	0.255751	0.26989
cg00067884	0.0888702	0.704015	0.741573
cg00068038	0.918544	0.456644	0.452397
cg00068102	0.0214221	0.56811	0.668003
cg00068153	0.0448501	0.610927	0.679323
cg00068155	0.0108781	0.0958577	0.0806278
cg00068160	0.281549	0.106893	0.0938048
cg00068305	7.08954e-06	0.106345	0.077649
cg00068316	0.236876	0.851321	0.829115
cg00068377	0.609819	0.895909	0.903931
cg00068408	0.751473	0.111099	0.103537
cg00068412	0.908056	0.79742	0.796023
cg00068428	0.159414	0.532775	0.491693
cg00068433	0.774397	0.827686	0.82388
cg00068503	0.00525716	0.208293	0.174029
cg00068621	5.61777e-08	0.0553964	0.0354952
cg00068622	0.00678899	0.101708	0.0752713
cg00068684	0.0038232	0.803576	0.826041
cg00068750	0.00591623	0.826735	0.853655
cg00068779	0.866483	0.86929	0.874274
cg00068810	0.00231109	0.332424	0.282278
cg00068909	4.15141e-07	0.870655	0.903877
cg00069002	0.522142	0.490462	0.504857
cg00069003	0.943111	0.722802	0.724106
cg00069014	0.399537	0.887452	0.893939
cg00069017	0.0263693	0.0973213	0.0869269
cg00069059	0.00101215	0.904659	0.915905
cg00069242	0.0702736	0.0673287	0.0553621
cg00069261	0.000377063	0.087385	0.0606047
cg00069309	0.703146	0.905797	0.908253
cg00069314	0.0452499	0.0824215	0.0641924
cg00069391	0.0966799	0.909484	0.889712
cg00069417	0.132476	0.689513	0.732184
cg00069432	0.419613	0.917896	0.906664
cg00069642	0.75083	0.673506	0.680376
cg00069771	0.148273	0.737142	0.866479
cg00069815	0.746304	0.927745	0.929774
cg00069860	0.0030529	0.0646223	0.0513769
cg00069967	0.623903	0.848035	0.860344
cg00069969	0.81935	0.922155	0.923157
cg00070042	0.00280312	0.249244	0.226379
cg00070052	0.0559352	0.538243	0.571263
cg00070162	0.209769	0.847399	0.860057
cg00070181	0.43593	0.860679	0.8692
cg00070235	0.00832716	0.907219	0.923665
cg00070242	0.00147271	0.193344	0.159779
cg00070318	0.118478	0.303217	0.26925
cg00070370	0.216989	0.877435	0.885708
cg00070383	0.215507	0.204259	0.265924
cg00070460	0.58478	0.652911	0.666394
cg00070529	0.0308402	0.850421	0.797946
cg00070542	0.316155	0.50092	0.511301
cg00070680	0.849942	0.117686	0.113173
cg00070715	1.73157e-05	0.66862	0.735358
cg00070814	6.35822e-07	0.0716613	0.0472523
cg00070870	0.598529	0.72034	0.70557
cg00070899	0.236433	0.249236	0.30201
cg00070908	1.78473e-07	0.939352	0.952021
cg00070912	0.0611976	0.815843	0.834805
cg00071012	0.265686	0.646806	0.666933
cg00071026	0.0150216	0.867699	0.886934
cg00071045	0.579687	0.527016	0.521447
cg00071051	0.306342	0.8067	0.775446
cg00071137	0.00316267	0.262737	0.214054
cg00071161	0.476285	0.839677	0.843083
cg00071210	0.179494	0.85535	0.878164
cg00071241	0.1191	0.909456	0.897349
cg00071250	0.811351	0.81242	0.816789
cg00071265	0.648987	0.25987	0.252711
cg00071274	0.647528	0.901555	0.899208
cg00071360	0.000673893	0.250751	0.204867
cg00071381	0.285124	0.913094	0.917926
cg00071391	0.0904565	0.423225	0.501716
cg00071408	0.03872	0.920279	0.930706
cg00071442	6.41138e-06	0.0751899	0.0519119
cg00071446	0.481726	0.92786	0.923836
cg00071565	2.06426e-05	0.0351832	0.0210244
cg00071575	0.66359	0.943218	0.93963
cg00071618	0.616815	0.870277	0.875123
cg00071658	0.704698	0.929413	0.925979
cg00071727	0.506452	0.73264	0.71134
cg00071751	1.06701e-07	0.0560968	0.0357154
cg00071869	0.19573	0.788076	0.799618
cg00071887	0.031441	0.615304	0.656478
cg00071950	0.0332574	0.205525	0.17289
cg00071984	0.647856	0.785225	0.768246
cg00071998	7.31379e-06	0.115898	0.0856128
cg00072099	4.20313e-06	0.0474407	0.0286138
cg00072216	6.65259e-08	0.0605847	0.0382018
cg00072288	0.309068	0.207314	0.257246
cg00072369	1.52809e-06	0.0523743	0.0367726
cg00072407	0.0751425	0.745862	0.727287
cg00072426	0.002449	0.510018	0.547085
cg00072587	0.0712914	0.47069	0.43575
cg00072675	0.173724	0.790757	0.808571
cg00072689	0.642072	0.227214	0.246269
cg00072711	1.4257e-07	0.116007	0.0887961
cg00072720	0.908649	0.104566	0.106284
cg00072799	0.57284	0.854721	0.847212
cg00072839	0.965602	0.0914857	0.0920175
cg00072957	0.277954	0.898037	0.908591
cg00073003	0.8276	0.166088	0.172058
cg00073010	0.629535	0.113431	0.101388
cg00073090	0.478202	0.218158	0.24026
cg00073244	0.000724072	0.716974	0.757673
cg00073380	9.77754e-05	0.0800661	0.0527417
cg00073384	0.261609	0.834135	0.848877
cg00073460	0.781052	0.732184	0.722566
cg00073543	0.0642932	0.104295	0.0755513
cg00073549	0.113719	0.634104	0.658304
cg00073650	0.104162	0.746692	0.774124
cg00073713	0.0100575	0.87779	0.90223
cg00073716	0.00938863	0.0998054	0.0857221
cg00073771	0.000983715	0.0679016	0.053171
cg00073780	7.58308e-07	0.0851409	0.0608716
cg00073794	0.638434	0.864862	0.857597
cg00073837	0.777388	0.135456	0.124326
cg00074086	0.0103357	0.2727	0.231764
cg00074145	0.847006	0.165026	0.160258
cg00074184	1.21768e-06	0.0979943	0.0728591
cg00074244	6.59061e-08	0.12033	0.0793619
cg00074313	0.00244658	0.858038	0.89395
cg00074348	0.712634	0.737755	0.744032
cg00074365	0.00974562	0.663971	0.585675
cg00074379	0.031463	0.23614	0.211225
cg00074415	1.42023e-05	0.770797	0.878317
cg00074471	0.0439806	0.886483	0.850839
cg00074638	4.32903e-05	0.663112	0.698883
cg00074746	0.0878561	0.852573	0.88155
cg00074771	0.4334	0.807134	0.793255
cg00074818	0.0643187	0.482421	0.551324
cg00074851	0.270463	0.96368	0.966045
cg00075011	1.3309e-06	0.0751378	0.0501903
cg00075103	0.0258448	0.844314	0.743746
cg00075123	0.621793	0.839279	0.844336
cg00075192	0.000312316	0.0574539	0.0404979
cg00075204	0.000464074	0.119165	0.0936926
cg00075467	0.744332	0.584539	0.590598
cg00075507	0.463233	0.510511	0.530137
cg00075589	8.62512e-05	0.057656	0.0375732
cg00075608	0.961606	0.933763	0.933961
cg00075615	2.85264e-05	0.908229	0.92484
cg00075620	0.0853145	0.883284	0.899286
cg00075634	0.0243521	0.125806	0.0958138
cg00075698	0.605353	0.874446	0.870432
cg00075768	4.03299e-06	0.0865808	0.0602561
cg00075844	0.623782	0.728271	0.734684
cg00075920	0.406732	0.551652	0.52709
cg00075956	0.0715969	0.796515	0.82811
cg00075967	0.0712414	0.11034	0.228914
cg00075975	0.505728	0.827681	0.811986
cg00076056	3.70695e-05	0.116237	0.0903915
cg00076195	0.0637163	0.107123	0.0868142
cg00076216	0.987388	0.88781	0.887975
cg00076307	0.00249832	0.0821455	0.063905
cg00076313	0.0853117	0.900132	0.915344
cg00076325	0.231029	0.134935	0.177995
cg00076353	6.81104e-05	0.0931464	0.071055
cg00076487	6.04704e-08	0.713503	0.766976
cg00076497	0.776173	0.0851173	0.0783617
cg00076538	0.687535	0.0739834	0.0688044
cg00076543	0.895305	0.226551	0.223477
cg00076555	0.785338	0.679365	0.672545
cg00076645	2.33143e-08	0.0979718	0.0584662
cg00076653	0.000690173	0.680748	0.534696
cg00076774	0.0693389	0.448107	0.513177
cg00076797	0.350933	0.741902	0.771777
cg00076854	6.85986e-08	0.0693827	0.045011
cg00076880	0.00389085	0.81142	0.841543
cg00076936	1.59808e-05	0.765091	0.808935
cg00076998	6.80513e-06	0.0889365	0.062452
cg00077017	6.51188e-05	0.0874656	0.0733878
cg00077281	0.859606	0.956724	0.956148
cg00077285	0.784932	0.625117	0.631219
cg00077297	0.000261941	0.720478	0.789091
cg00077299	0.443781	0.673749	0.669057
cg00077312	0.238867	0.911352	0.917883
cg00077426	0.000352266	0.893065	0.910259
cg00077450	0.00254309	0.896035	0.911152
cg00077457	0.839555	0.882379	0.883549
cg00077477	0.222743	0.911651	0.890416
cg00077547	0.245076	0.915879	0.894142
cg00077566	0.0278284	0.927366	0.935874
cg00077567	0.102404	0.741935	0.753317
cg00077586	0.0002325	0.0694898	0.0474466
cg00077606	0.157126	0.203445	0.168947
cg00077738	0.124774	0.924479	0.930205
cg00077838	0.112522	0.816677	0.827274
cg00077877	0.839067	0.667304	0.673745
cg00077898	0.424934	0.956794	0.946556
cg00077904	0.375738	0.279027	0.321171
cg00078025	0.997804	0.248253	0.248276
cg00078085	0.0521579	0.338952	0.29129
cg00078194	5.70425e-06	0.111473	0.0904037
cg00078221	0.0251351	0.178137	0.157544
cg00078245	0.715926	0.90906	0.911896
cg00078259	3.07915e-05	0.563373	0.680617
cg00078270	0.37397	0.916571	0.92051
cg00078299	0.0313423	0.77021	0.677956
cg00078318	0.142756	0.0842922	0.0708783
cg00078334	0.248467	0.0971941	0.0847275
cg00078348	0.0127852	0.516947	0.477138
cg00078456	0.121384	0.499717	0.554281
cg00078513	0.354412	0.638029	0.648083
cg00078746	0.00128967	0.88773	0.915327
cg00078759	0.109791	0.915781	0.901549
cg00078857	0.00516897	0.780145	0.709266
cg00078861	0.967553	0.329324	0.331265
cg00078867	0.793087	0.861517	0.865525
cg00078911	4.70632e-07	0.850809	0.883086
cg00078940	9.29206e-05	0.0836804	0.0599464
cg00078968	0.329092	0.119051	0.101356
cg00078996	0.288225	0.868324	0.852681
cg00079023	0.290092	0.192818	0.246094
cg00079056	6.30493e-05	0.824263	0.871318
cg00079169	0.00161964	0.91506	0.926399
cg00079216	6.47207e-06	0.190849	0.157248
cg00079219	0.821157	0.110426	0.104935
cg00079224	0.0191151	0.807281	0.841743
cg00079302	0.131061	0.859194	0.889152
cg00079375	0.460194	0.893806	0.903163
cg00079388	0.00168371	0.76476	0.819142
cg00079477	0.78346	0.73447	0.739267
cg00079485	0.000362484	0.825813	0.85305
cg00079551	0.114188	0.905778	0.889947
cg00079563	5.05327e-08	0.050349	0.0348576
cg00079598	0.500304	0.856614	0.840704
cg00079638	0.00279679	0.0491072	0.0349903
cg00079764	0.115501	0.849645	0.86181
cg00079785	0.000125878	0.714257	0.771112
cg00079891	0.110002	0.0812298	0.0748906
cg00079898	0.154262	0.849788	0.90665
cg00080012	4.86406e-05	0.0528795	0.0396516
cg00080059	0.421042	0.109764	0.104216
cg00080060	5.61859e-05	0.849367	0.875553
cg00080068	0.128071	0.899434	0.909618
cg00080081	0.0417964	0.729936	0.660702
cg00080118	0.110274	0.0642717	0.041579
cg00080123	7.70366e-07	0.0613852	0.0379973
cg00080125	0.313723	0.287195	0.336664
cg00080148	0.123424	0.905505	0.921794
cg00080188	0.000738055	0.672386	0.741257
cg00080252	0.521048	0.872718	0.861095
cg00080312	1.36448e-06	0.111388	0.0802115
cg00080333	0.254504	0.443387	0.395571
cg00080418	0.0240034	0.844764	0.869586
cg00080423	0.0645806	0.759955	0.789815
cg00080682	0.149828	0.740632	0.762545
cg00080706	0.00388413	0.830344	0.861608
cg00080972	0.353218	0.107588	0.134758
cg00080987	0.798067	0.642693	0.648124
cg00081019	0.00293151	0.896171	0.920588
cg00081046	0.00914518	0.893629	0.879788
cg00081084	0.00033648	0.867336	0.896166
cg00081087	0.666784	0.719626	0.72471
cg00081105	1.36321e-07	0.708804	0.801368
cg00081141	4.34627e-07	0.911069	0.931052
cg00081251	0.0168145	0.0915492	0.0744624
cg00081324	0.28589	0.202607	0.248884
cg00081347	0.497732	0.937905	0.936127
cg00081404	0.026849	0.86033	0.822195
cg00081417	0.121856	0.645717	0.58046
cg00081439	0.375197	0.75026	0.728782
cg00081445	3.0204e-05	0.114596	0.0844897
cg00081465	0.259635	0.720725	0.754337
cg00081574	0.0515743	0.10754	0.086258
cg00081602	0.00551506	0.679115	0.74358
cg00081666	0.00340369	0.0906896	0.070012
cg00081714	0.292269	0.840437	0.855163
cg00081729	0.370464	0.777706	0.795178
cg00081799	0.258358	0.882513	0.871119
cg00081827	0.00146275	0.921278	0.933735
cg00081835	0.076038	0.914338	0.92541
cg00081852	0.459141	0.950823	0.956131
cg00081919	0.214858	0.737557	0.714011
cg00081935	0.000788784	0.0945145	0.0764276
cg00081975	0.143331	0.121265	0.0839805
cg00082140	0.0512364	0.370431	0.316261
cg00082178	0.553902	0.917332	0.910658
cg00082182	0.0205198	0.104515	0.0879652
cg00082219	0.479353	0.218566	0.191555
cg00082235	0.940186	0.141354	0.138985
cg00082285	0.74565	0.623833	0.61261
cg00082310	0.244552	0.0950973	0.0853219
cg00082384	0.0532688	0.467715	0.506798
cg00082411	0.00364401	0.924183	0.934038
cg00082426	0.000306946	0.0708856	0.056018
cg00082491	0.000258569	0.0648734	0.046839
cg00082497	0.118318	0.0544654	0.0472418
cg00082540	0.00202175	0.652397	0.678773
cg00082656	0.141221	0.878572	0.869285
cg00082664	0.467453	0.155764	0.117047
cg00082713	0.00637949	0.0784479	0.0681253
cg00082729	0.76671	0.472447	0.48868
cg00082770	0.000693724	0.56828	0.632025
cg00082787	0.0199773	0.834363	0.86869
cg00082833	0.4526	0.891443	0.903948
cg00082874	0.423073	0.194333	0.185503
cg00082897	0.0958553	0.642939	0.691293
cg00082912	0.0740034	0.798429	0.729947
cg00082939	0.0173721	0.13511	0.291218
cg00082954	0.872818	0.930012	0.929367
cg00082981	0.25814	0.555081	0.57697
cg00083018	0.763423	0.16893	0.159869
cg00083042	0.653052	0.759948	0.776763
cg00083046	0.907482	0.156042	0.159968
cg00083059	0.25162	0.117305	0.0869746
cg00083072	0.000179424	0.567072	0.67214
cg00083139	0.00151842	0.0761247	0.0520313
cg00083188	0.047637	0.854046	0.799541
cg00083193	0.0550784	0.63427	0.578101
cg00083194	1.40532e-06	0.0760373	0.0536527
cg00083206	0.334964	0.481449	0.509901
cg00083223	0.405136	0.870981	0.881347
cg00083262	0.0260604	0.448554	0.377524
cg00083265	0.0144631	0.918513	0.927725
cg00083359	0.00103715	0.794166	0.830073
cg00083399	4.02097e-06	0.871422	0.899335
cg00083401	0.957199	0.93441	0.934688
cg00083535	0.0224623	0.867841	0.883323
cg00083596	0.84866	0.896769	0.893854
cg00083616	0.0850843	0.838192	0.864217
cg00083652	0.933932	0.94712	0.947713
cg00083659	0.365988	0.690333	0.653411
cg00083685	0.361836	0.854401	0.868223
cg00083765	0.000251974	0.0490307	0.0343213
cg00083790	0.0205375	0.683988	0.616033
cg00083801	0.00324248	0.934883	0.949065
cg00083833	0.487132	0.223187	0.238136
cg00083937	0.194121	0.222392	0.30075
cg00083959	0.558586	0.894385	0.898096
cg00083993	0.00886401	0.838402	0.862462
cg00084019	0.687406	0.852067	0.858043
cg00084094	0.778568	0.634848	0.622355
cg00084131	0.977324	0.918382	0.918276
cg00084184	0.432994	0.855883	0.87206
cg00084202	0.322486	0.313788	0.349226
cg00084271	0.268744	0.663204	0.739212
cg00084338	0.200785	0.130661	0.190613
cg00084347	0.230697	0.838539	0.801254
cg00084398	0.790996	0.887805	0.884556
cg00084432	0.571476	0.85574	0.84234
cg00084435	0.0536372	0.825434	0.854491
cg00084577	0.153449	0.911945	0.893836
cg00084604	0.467174	0.82419	0.811401
cg00084643	0.667542	0.717976	0.725482
cg00084687	1.21479e-05	0.0673837	0.0500477
cg00084720	0.153444	0.878362	0.833687
cg00084770	0.244164	0.129159	0.117518
cg00084798	0.914421	0.840255	0.843827
cg00084958	0.347751	0.885043	0.900654
cg00085013	0.0226563	0.284107	0.194712
cg00085029	0.00149204	0.111504	0.0881745
cg00085061	0.0585815	0.862304	0.877336
cg00085122	0.549419	0.10257	0.0967591
cg00085123	0.474898	0.250604	0.285167
cg00085199	0.0670457	0.831188	0.804037
cg00085256	0.0771098	0.89959	0.913013
cg00085281	1.20426e-08	0.804087	0.847374
cg00085370	0.0117328	0.548435	0.472884
cg00085403	3.1566e-06	0.0374226	0.0234134
cg00085416	0.110904	0.491947	0.517039
cg00085430	0.240168	0.752095	0.767993
cg00085434	0.24591	0.172473	0.229337
cg00085438	0.242278	0.835079	0.798694
cg00085448	0.357136	0.551033	0.513755
cg00085486	0.869525	0.809336	0.80395
cg00085493	0.328557	0.710757	0.66842
cg00085619	0.985606	0.10911	0.109411
cg00085732	0.0108855	0.620183	0.663717
cg00085747	1.77685e-06	0.903141	0.92152
cg00085790	0.239349	0.376991	0.434285
cg00085830	2.41914e-06	0.0876291	0.0640918
cg00085889	0.000261441	0.585317	0.626187
cg00086113	0.931231	0.837526	0.836397
cg00086171	0.16961	0.855474	0.86952
cg00086243	0.0671268	0.605053	0.552512
cg00086266	0.0749777	0.0789918	0.0724308
cg00086283	0.913907	0.633715	0.628312
cg00086297	0.49497	0.13743	0.130147
cg00086334	4.22368e-05	0.872085	0.901314
cg00086346	0.908754	0.759219	0.756953
cg00086426	0.289131	0.74722	0.762172
cg00086429	0.0272709	0.674076	0.706263
cg00086488	0.553756	0.804739	0.793792
cg00086493	0.104437	0.728932	0.761442
cg00086577	0.277003	0.686214	0.698626
cg00086670	0.0699921	0.0712207	0.0630095
cg00086710	0.119091	0.702033	0.627952
cg00086730	9.54848e-05	0.844484	0.864789
cg00086809	0.275963	0.199125	0.186782
cg00086871	4.55792e-07	0.0710584	0.0460969
cg00087005	0.251705	0.0903431	0.0828811
cg00087023	0.206401	0.925203	0.930316
cg00087067	0.500929	0.776553	0.765763
cg00087073	0.569269	0.785663	0.791824
[truncated: 483,129+ more rows]
